# Supplementary material for: Metabolic engineering of doxorubicin biosynthesis through P450-redox partner optimization and structural analysis of DoxA
Source: Nat Commun. 2026 Feb 4;17:2358. doi: 10.1038/s41467-026-69194-6 (PMC12979805; doi:10.1038/s41467-026-69194-6)
Supplement: Supplementary file 4 — Source Data [file 41467_2026_69194_MOESM4_ESM.xlsx]

## Sheet: Fig. 2A
	doxorubicin aglycone (mg/L)									daunorubicin aglycone (mg/L)									pH
	WT			G001			X121			WT			G001			X121			WT	G001	X121
Time (d)	replicate 1	replicate 2	replicate 3	replicate 1	replicate 2	replicate 3	replicate 1	replicate 2	replicate 3	replicate 1	replicate 2	replicate 3	replicate 1	replicate 2	replicate 3	replicate 1	replicate 2	replicate 3
0	0	0	0	0.109269	0.192688	0.199737	0	0	0	0	0	0	0	0	0	0	0	0	6.3	6.3	6.2
1	0	0	0	0.604098	0.7731	0.669672	0.0374296	0.0458162	0	0	0	0	0.413965	0.439303	0.390903	0	0	0	5.2	6	5.6
2	0	0	0	11.7959	16.0294	13.1414	3.41217	4.0424	3.82809	0	0	0	5.08096	7.33906	5.59833	0.363854	0.423447	0.337595	5	5.8	5.6
3	0	0	0	24.0645	28.1232	24.8895	6.63459	11.2107	10.7415	0	0	0	9.02993	17.4748	8.33608	0.489507	0.496453	0.30615	5.1	5.7	5.6
4	0	0	0	27.9585	32.172	31.6154	10.4956	14.0744	13.6284	0	0	0	9.72303	21.5864	7.70551	0.715334	0.43715	0.413975	5.4	5.8	5.6
5	0	0	0	29.7524	35.8689	31.6468	16.1597	18.5663	21.8387	0	0	0	13.0415	31.1979	12.382	1.63097	1.1958	1.56543	5.9	6	5.7
6	0	0	0	26.2002	34.9662	34.9662	22.4513	24.6615	33.0248	1.21481	1.04092	1.68968	15.3092	19.0876	19.0876	2.70104	1.68968	1.68968	6.6	6.2	5.8
7	2.5487	2.33789	4.6085	28.6198	41.5234	36.087	28.9515	32.4665	36.8967	18.0856	16.8686	22.1444	23.9213	47.3804	28.9633	5.07141	5.48855	7.39956	6.9	6.2	5.7
8	4.10892	3.16096	7.00445	34.7322	42.21	40.1292	27.5837	39.1311	33.7882	33.1242	26.4226	44.8676	30.0652	59.0483	45.2814	7.54438	10.6152	11.424	7.1	6.4	5.6
9	4.04573	3.69449	6.71061	31.1712	43.0962	41.4095	26.1001	46.5296	41.9996	38.743	39.4592	51.4009	40.694	61.7306	71.5528	11.1737	17.8369	13.5735	7.2	6.4	5.6
10	3.77922	3.02409	6.22704	38.4963	53.7601	44.8711	30.3899	41.3843	36.2373	39.8977	32.825	53.2979	66.5799	88.5264	83.0119	11.404	19.2971	14.3909	7.5	6.5	5.6
11	2.72903	3.00533	5.13345	45.3607	47.9427	45.5356	35.1125	42.1989	34.4271	32.5031	36.5261	54.8759	77.7388	96.1571	106.465	11.4949	19.7044	15.2584	7.7	6.5	5.5
12	2.72396	2.23117	4.14831	39.3883	51.7859	45.9743	26.4555	39.5796	35.5228	36.0769	32.6513	51.8439	94.157	107.698	93.6404	11.9828	19.7315	13.2633	7.9	6.5	5.6
13	2.34605	1.98363	1.96069	43.2835	-	40.6495	25.5196	33.7218	29.5949	37.0687	33.1993	41.4836	90.5701	-	90.6427	10.4379	16.74	13.1692	8.3	6.6	5.7

## Sheet: Fig. 2B
	WT vs GOO1	WT vs X121	GOO1 vs X121		9
daunorubicin BGC	8.94911	6.07098	-2.58886		8.5
suf cluster	1.12811	2.97315	2.15956		8
					7.5
					7
					6.5
					6
					5.5
					5
					4.5
					4
					3.5
					3
					2.5
					2
					1.5
					1
					0.5
					0
					-0.5
					-1
					-1.5
					-2
					-2.5
					-3
					-3.5
					-4
					-4.5
					-5
					-5.5
					-6
					-6.5
					-7
					-7.5
					-8
					-8.5
					-9

## Sheet: Fig. 4D
Anthracycline binding assay, with DnrV
25 µM 13-deoxydaunorubicin (DOD)											25 µM daunorubicin (DNR)											25 µM doxorubicin (DXR)
nm	0 µM DnrV	5 µM DnrV	10 µM DnrV	15 µM DnrV	20 µM DnrV	25 µM DnrV	35 µM DnrV	50 µM DnrV	75 µM DnrV		nm	0 µM DnrV	5 µM DnrV	10 µM DnrV	15 µM DnrV	20 µM DnrV	25 µM DnrV	35 µM DnrV	50 µM DnrV	75 µM DnrV		nm	0 µM DnrV	5 µM DnrV	10 µM DnrV	15 µM DnrV	20 µM DnrV	25 µM DnrV	35 µM DnrV	50 µM DnrV	75 µM DnrV	75 µM DnrV, no ligand
500	0.91	0.16	0.235	0.439	0.159	0.557	0	0.199	1.303		500	0.397	0.28	0.234	0	0.355	0.079	0.078	0.517	0.56		500	1.122	0.847	0.16	0.598	1.194	0.079	0	0.04	0.199	1.981
500.5	0.742814	0.236053	0.320884	0.419823	0.200927	0.394202	0.156068	0.299751	1.17144		500.5	0.254241	0.261981	0.204519	0.106285	0.321797	0.119743	0.167794	0.479395	0.572385		500.5	1.07956	0.778029	0.388074	0.638044	0.800803	0.187452	0.049925	0.175246	0.540515	1.52724
501	0.613435	0.340862	0.394168	0.406517	0.243387	0.272974	0.267914	0.374803	1.08434		501	0.153003	0.261135	0.185985	0.199044	0.29476	0.149972	0.243814	0.442406	0.620012		501	1.07021	0.760931	0.558923	0.680406	0.521784	0.285782	0.09364	0.299705	0.757445	1.23274
501.5	0.537519	0.469671	0.450769	0.378732	0.264888	0.206159	0.346615	0.440443	1.04107		501.5	0.100959	0.256369	0.163905	0.273523	0.272916	0.147599	0.287818	0.420565	0.65732		501.5	1.08355	0.773181	0.646725	0.715747	0.397996	0.347589	0.124287	0.373562	0.961066	1.12201
502	0.525656	0.596183	0.492282	0.361393	0.245424	0.183239	0.398469	0.505178	1.06817		502	0.105905	0.263354	0.150749	0.318751	0.273549	0.131732	0.28009	0.445864	0.680382		502	1.12357	0.814126	0.657818	0.771853	0.380834	0.358159	0.121773	0.395812	1.11015	1.15053
502.5	0.561172	0.698484	0.533324	0.333452	0.207257	0.224324	0.370721	0.553749	1.09063		502.5	0.142111	0.278551	0.184003	0.339248	0.300294	0.124857	0.265847	0.462309	0.749059		502.5	1.18239	0.863521	0.638313	0.834465	0.45971	0.345717	0.126886	0.392057	1.1681	1.28974
503	0.596719	0.770766	0.573662	0.332469	0.187992	0.301877	0.310571	0.616669	1.11009		503	0.194168	0.313027	0.259452	0.346257	0.370944	0.137005	0.241751	0.459454	0.805771		503	1.27021	0.964319	0.62969	0.852461	0.516196	0.323658	0.130476	0.370198	1.09097	1.44845
503.5	0.644382	0.797378	0.607886	0.358844	0.18317	0.372797	0.259562	0.678202	1.07453		503.5	0.239478	0.342343	0.330165	0.332142	0.428402	0.156551	0.220202	0.430246	0.866124		503.5	1.34963	1.00445	0.698059	0.881588	0.531274	0.292369	0.138953	0.320239	1.02594	1.5312
504	0.706139	0.764257	0.638805	0.405601	0.172526	0.47189	0.228504	0.751	1.05724		504	0.240838	0.365486	0.394912	0.330953	0.473734	0.176675	0.218684	0.400139	0.941306		504	1.34489	1.02153	0.799888	0.879421	0.519541	0.283063	0.145252	0.313404	0.984076	1.52038
504.5	0.796656	0.709769	0.676265	0.466332	0.179244	0.477935	0.204432	0.798096	1.07062		504.5	0.262118	0.414942	0.473192	0.36274	0.484374	0.19404	0.24809	0.343157	1.01672		504.5	1.36927	1.03006	0.88925	0.882152	0.504489	0.299313	0.15171	0.342191	0.886756	1.48699
505	0.891027	0.64781	0.735066	0.486886	0.214586	0.426504	0.223615	0.819111	1.07954		505	0.28902	0.470966	0.522758	0.443712	0.442231	0.211528	0.285374	0.281606	1.02221		505	1.29499	0.992547	0.967695	0.853111	0.499699	0.335996	0.166448	0.370413	0.816133	1.4891
505.5	0.982649	0.586638	0.794293	0.502705	0.244471	0.331259	0.274324	0.814152	1.10143		505.5	0.365404	0.513202	0.506927	0.535395	0.371666	0.213348	0.295176	0.292432	0.964469		505.5	1.18004	0.961712	1.05919	0.845027	0.49635	0.358139	0.166871	0.421187	0.80784	1.48795
506	1.07031	0.536196	0.872005	0.485083	0.243291	0.223591	0.300478	0.762497	1.12054		506	0.470452	0.544959	0.498957	0.616248	0.290105	0.221842	0.300359	0.354884	0.917615		506	1.06695	0.930831	1.11901	0.882538	0.523679	0.367749	0.179493	0.486491	0.854489	1.49344
506.5	1.10019	0.560298	0.970886	0.472456	0.255269	0.139294	0.322738	0.71586	1.17934		506.5	0.602296	0.594222	0.520853	0.659163	0.258372	0.255265	0.300309	0.446643	0.810998		506.5	1.03155	0.96569	1.11636	0.916784	0.501153	0.375103	0.196506	0.523385	0.871124	1.5103
507	1.09967	0.661762	1.02258	0.4873	0.284448	0.080217	0.347653	0.640179	1.19864		507	0.768135	0.646037	0.55761	0.630886	0.256517	0.298413	0.278627	0.529745	0.739961		507	1.10549	0.991679	1.13101	0.994358	0.46645	0.347732	0.230248	0.491476	0.881059	1.54514
507.5	1.10126	0.764007	1.00765	0.541098	0.29164	0.155526	0.369465	0.59943	1.21222		507.5	0.888269	0.678185	0.633354	0.578014	0.309055	0.328996	0.261875	0.617378	0.720833		507.5	1.23194	1.05752	1.14399	1.07341	0.462669	0.31569	0.27573	0.461664	0.883489	1.58208
508	1.14777	0.853612	0.955001	0.633092	0.292829	0.238168	0.34668	0.589936	1.23794		508	0.98863	0.734805	0.796829	0.532502	0.403981	0.323057	0.260205	0.643753	0.757656		508	1.54397	1.16876	1.13702	1.18823	0.475931	0.285487	0.309808	0.428278	0.835645	1.58763
508.5	1.24086	0.916987	0.91507	0.720573	0.310142	0.302302	0.33899	0.589202	1.23486		508.5	1.05391	0.785803	1.0095	0.534842	0.52889	0.309779	0.281027	0.621131	0.795241		508.5	1.81709	1.24209	1.13468	1.26547	0.520163	0.274493	0.357864	0.357782	0.750597	1.58491
509	1.36557	0.955434	0.917261	0.818356	0.324081	0.348378	0.347564	0.593638	1.18981		509	1.08884	0.83635	1.21345	0.5801	0.683788	0.283072	0.301901	0.601625	0.810339		509	2.03534	1.31083	1.19171	1.32916	0.599975	0.254782	0.395725	0.30684	0.717259	1.52696
509.5	1.54853	0.95584	0.964512	0.890185	0.318536	0.346029	0.338252	0.582014	1.09138		509.5	1.07133	0.906066	1.39093	0.656551	0.796146	0.252734	0.341484	0.593324	0.821014		509.5	2.13976	1.40775	1.3077	1.35584	0.725974	0.230764	0.418588	0.305519	0.761411	1.43954
510	1.71197	0.936884	1.14791	0.900267	0.292936	0.320697	0.352706	0.588235	1.05224		510	1.0475	1.02131	1.50256	0.765406	0.920957	0.238256	0.392332	0.609833	0.747328		510	2.219	1.50246	1.4012	1.36177	0.814105	0.209667	0.431981	0.332189	0.851426	1.29611
510.5	1.86372	0.945087	1.38753	0.924656	0.288205	0.255591	0.383627	0.577246	1.01561		510.5	1.06857	1.1686	1.52656	0.834235	1.04266	0.26374	0.423092	0.612001	0.66591		510.5	2.26673	1.57935	1.54163	1.36231	0.889918	0.176259	0.443797	0.324896	0.967502	1.17988
511	1.9675	0.980647	1.6018	1.00558	0.297348	0.280688	0.428523	0.573068	0.993168		511	1.1095	1.33713	1.50961	0.878105	1.12353	0.298541	0.452309	0.65835	0.593647		511	2.27578	1.6591	1.73558	1.38616	0.982398	0.157141	0.457799	0.341523	1.07389	1.12908
511.5	2.0453	1.06471	1.74939	1.16217	0.305539	0.340341	0.418964	0.596619	1.00414		511.5	1.20671	1.5682	1.50456	0.912179	1.18137	0.320018	0.477589	0.676834	0.560638		511.5	2.37453	1.81904	1.89638	1.43288	1.04703	0.143749	0.44128	0.383391	1.11452	1.13266
512	2.10325	1.21328	1.82349	1.26253	0.328076	0.410163	0.409024	0.628669	1.07187		512	1.36774	1.82144	1.51742	0.946909	1.24118	0.338326	0.493729	0.656237	0.557437		512	2.49144	1.95871	2.03284	1.47243	1.09692	0.150912	0.420582	0.400115	1.04703	1.22813
512.5	2.17256	1.41838	1.85078	1.35334	0.355578	0.473935	0.401775	0.647476	1.16394		512.5	1.58812	2.08075	1.61958	0.963558	1.3514	0.359857	0.49256	0.615371	0.604575		512.5	2.61456	2.08118	2.14928	1.56799	1.14741	0.164092	0.389829	0.417964	0.947582	1.32565
513	2.28802	1.67086	1.80157	1.42854	0.397749	0.498771	0.375573	0.654506	1.23046		513	1.84532	2.33625	1.78415	0.953181	1.42523	0.372079	0.483701	0.567703	0.70735		513	2.66066	2.27395	2.27973	1.63988	1.2092	0.193803	0.330161	0.466155	0.841272	1.43851
513.5	2.416	1.93185	1.80259	1.39294	0.400124	0.506647	0.363194	0.645063	1.30635		513.5	2.12241	2.56085	1.94273	0.979452	1.50461	0.368228	0.480402	0.551651	0.789285		513.5	2.70028	2.46763	2.34946	1.72674	1.21083	0.216176	0.272372	0.537359	0.773873	1.49014
514	2.61306	2.19165	1.86251	1.28213	0.384491	0.474849	0.364564	0.639812	1.35217		514	2.39084	2.73115	2.07745	1.00652	1.62033	0.382523	0.477981	0.556751	0.873871		514	2.76101	2.65363	2.39152	1.79248	1.18854	0.221632	0.22286	0.580365	0.779298	1.51817
514.5	2.8546	2.39616	1.96694	1.19163	0.398575	0.455719	0.39743	0.631345	1.36138		514.5	2.65308	2.84065	2.23826	1.0442	1.71636	0.39653	0.47433	0.621239	0.944638		514.5	2.8696	2.80119	2.47062	1.89458	1.18724	0.239896	0.195289	0.627849	0.833209	1.52521
515	3.12109	2.50676	2.07395	1.24518	0.427794	0.457554	0.40781	0.651942	1.31843		515	2.87611	2.93401	2.42486	1.14705	1.75953	0.421428	0.482706	0.694647	0.991547		515	3.0247	2.9848	2.54131	2.00524	1.19419	0.265951	0.179231	0.677525	0.874755	1.48973
515.5	3.34918	2.59462	2.18968	1.34295	0.450198	0.470654	0.408339	0.683365	1.30275		515.5	3.08583	3.00191	2.57059	1.30646	1.7792	0.435981	0.493645	0.763654	0.993868		515.5	3.23609	3.15971	2.61427	2.08547	1.21923	0.264198	0.181994	0.70099	0.915311	1.46546
516	3.58114	2.65908	2.35083	1.50406	0.48753	0.506701	0.426128	0.710152	1.28496		516	3.25508	3.10645	2.78823	1.46284	1.84017	0.43587	0.506974	0.799263	0.969558		516	3.47277	3.30625	2.70232	2.21743	1.28899	0.28887	0.193886	0.68079	0.98086	1.39303
516.5	3.79812	2.77572	2.48545	1.7667	0.55505	0.529185	0.439415	0.743766	1.26373		516.5	3.43318	3.24006	3.05245	1.5492	1.89618	0.432656	0.521391	0.789949	0.973395		516.5	3.65469	3.45987	2.85694	2.34378	1.41	0.362539	0.194975	0.654914	1.03963	1.31719
517	3.92632	2.95977	2.68055	2.03567	0.59486	0.567456	0.468742	0.729521	1.26277		517	3.59405	3.41129	3.29636	1.6753	2.01423	0.411155	0.529782	0.779779	0.993751		517	3.81108	3.65643	3.00836	2.49086	1.50523	0.457428	0.201886	0.647309	1.11296	1.22922
517.5	4.05197	3.22441	2.90357	2.25053	0.574816	0.580949	0.486146	0.714192	1.2661		517.5	3.74472	3.64428	3.48032	1.81002	2.25415	0.392619	0.550981	0.752059	1.02368		517.5	3.97576	3.91693	3.17692	2.58966	1.57502	0.534601	0.228011	0.619918	1.13904	1.19353
518	4.24287	3.4799	3.20005	2.3909	0.545814	0.628352	0.514491	0.711094	1.27615		518	3.96938	3.95034	3.68652	1.90702	2.54552	0.333456	0.551983	0.738983	1.07007		518	4.15557	4.1455	3.41173	2.72661	1.64925	0.590155	0.275714	0.590829	1.12524	1.21567
518.5	4.50716	3.64211	3.48005	2.5741	0.538033	0.682881	0.513554	0.713152	1.2566		518.5	4.23649	4.26693	3.95395	2.0463	2.83085	0.283742	0.551224	0.738068	1.11934		518.5	4.3663	4.38406	3.69911	2.88179	1.69223	0.624202	0.345831	0.572851	1.05908	1.26302
519	4.76909	3.8173	3.7465	2.74085	0.512515	0.767226	0.487628	0.721554	1.28507		519	4.57844	4.60742	4.19732	2.25527	3.07615	0.283482	0.537998	0.767743	1.15359		519	4.64044	4.65624	3.96864	3.0382	1.71462	0.572179	0.407873	0.573892	0.980237	1.39272
519.5	5.11919	4.00579	4.00156	2.9226	0.48597	0.875834	0.459692	0.74399	1.31263		519.5	4.93154	5.01234	4.50012	2.51806	3.26251	0.306773	0.531795	0.788567	1.13218		519.5	4.91865	4.89147	4.224	3.21677	1.7489	0.467168	0.441749	0.572879	0.918461	1.56526
520	5.53013	4.25605	4.20531	3.1376	0.513424	0.980183	0.472597	0.796964	1.35119		520	5.35438	5.43658	4.86056	2.75602	3.36307	0.34809	0.527358	0.76338	1.06856		520	5.22285	5.02542	4.4583	3.418	1.82101	0.355178	0.446742	0.575552	0.90471	1.72606
520.5	5.93862	4.55993	4.41168	3.37669	0.607371	1.09315	0.540103	0.817176	1.40237		520.5	5.78958	5.83143	5.21382	3.00748	3.42985	0.415345	0.499788	0.722615	0.957638		520.5	5.56582	5.14477	4.63175	3.66913	1.90372	0.320467	0.424059	0.593649	0.980705	1.82259
521	6.33501	4.93355	4.55301	3.62433	0.706348	1.15778	0.600693	0.812369	1.44823		521	6.20482	6.20363	5.46011	3.26034	3.53951	0.520975	0.502445	0.665189	0.840402		521	5.94065	5.3395	4.82379	3.88064	1.99491	0.369354	0.397352	0.613098	1.04541	1.85093
521.5	6.78474	5.34998	4.72222	3.84803	0.788786	1.19993	0.68528	0.791923	1.48618		521.5	6.66495	6.62144	5.67694	3.44001	3.71353	0.589094	0.539063	0.59482	0.763372		521.5	6.28495	5.64321	5.01889	4.11415	2.1512	0.473528	0.378421	0.621977	1.07604	1.82719
522	7.26541	5.73212	4.83863	4.05086	0.897517	1.20211	0.767673	0.74387	1.48979		522	7.11123	7.05031	5.98251	3.57826	3.95969	0.64317	0.59704	0.518087	0.728625		522	6.65366	6.03965	5.19661	4.33597	2.35505	0.634513	0.397317	0.623207	1.07751	1.74023
522.5	7.73034	6.02636	5.02337	4.21363	1.02232	1.21764	0.802805	0.664046	1.50601		522.5	7.60653	7.51217	6.30021	3.74679	4.26404	0.71364	0.642792	0.488614	0.776397		522.5	7.0974	6.62038	5.40767	4.54823	2.56454	0.777564	0.427901	0.612886	1.06592	1.62212
523	8.25515	6.2809	5.30853	4.35992	1.06116	1.23716	0.774723	0.618068	1.49728		523	8.08987	8.01633	6.6661	4.01817	4.59541	0.775827	0.661111	0.482634	0.906452		523	7.56955	7.32062	5.73258	4.78245	2.74021	0.870237	0.455949	0.598515	1.02775	1.53835
523.5	8.82063	6.59947	5.72979	4.54188	1.09193	1.23671	0.715174	0.660469	1.47255		523.5	8.63245	8.56579	7.16704	4.29319	4.92163	0.830988	0.637332	0.488593	1.06762		523.5	8.10636	8.02305	6.10817	5.03566	2.88492	0.908211	0.500358	0.585298	0.992608	1.4918
524	9.43426	7.02703	6.30235	4.81162	1.13379	1.29744	0.674081	0.719974	1.44795		524	9.24822	9.15075	7.74972	4.60019	5.21045	0.903319	0.562899	0.530981	1.19708		524	8.71916	8.62977	6.5303	5.38792	2.95331	0.933339	0.529873	0.583545	1.01843	1.48063
524.5	10.0925	7.56802	7.01301	5.18123	1.17697	1.34681	0.63081	0.816371	1.40867		524.5	9.90196	9.79061	8.37405	4.9348	5.54206	1.0035	0.50827	0.592126	1.28921		524.5	9.42808	9.21762	6.99007	5.73914	2.98888	0.997473	0.534782	0.580669	1.08369	1.48951
525	10.8733	8.20137	7.79048	5.61507	1.20965	1.40078	0.612617	0.912781	1.39327		525	10.6693	10.5457	8.94123	5.26692	5.87188	1.08195	0.494487	0.634721	1.33367		525	10.0806	9.78804	7.50951	6.20819	3.0716	1.02744	0.528204	0.558823	1.10608	1.49758
525.5	11.7083	8.97255	8.47093	6.13145	1.27011	1.41498	0.637196	0.974404	1.36967		525.5	11.5281	11.3492	9.57087	5.48228	6.25849	1.144	0.522423	0.653053	1.27572		525.5	10.7076	10.3433	7.94932	6.76453	3.2351	1.01849	0.517541	0.537743	1.09872	1.49481
526	12.5044	9.73746	9.04768	6.69986	1.41488	1.46928	0.687794	0.95609	1.35615		526	12.5583	12.2754	10.1759	5.66528	6.66158	1.20119	0.606838	0.671139	1.16297		526	11.3266	10.9565	8.38144	7.35797	3.43596	0.987645	0.489766	0.515682	1.09946	1.43519
526.5	13.3987	10.4301	9.46783	7.21569	1.49638	1.53996	0.729736	0.900413	1.32072		526.5	13.6361	13.2118	10.7937	5.93101	7.09064	1.27734	0.70512	0.658892	1.08159		526.5	11.8989	11.6327	8.89076	7.90794	3.63325	0.932016	0.432512	0.515192	1.08522	1.37142
527	14.3049	11.0937	9.85125	7.71244	1.57598	1.59883	0.749541	0.855575	1.29391		527	14.7453	14.1021	11.509	6.2193	7.59929	1.34913	0.778354	0.639092	1.05109		527	12.5217	12.3517	9.4379	8.39372	3.85929	0.880716	0.395933	0.542593	1.04725	1.27523
527.5	15.1758	11.8423	10.2513	8.25725	1.66944	1.7369	0.756541	0.806764	1.31874		527.5	15.8536	14.9291	12.2511	6.54347	8.10384	1.45885	0.81961	0.626217	1.03799		527.5	13.1948	13.0162	10.0558	8.83128	4.04148	0.853959	0.401667	0.611792	0.985936	1.17275
528	16.0406	12.6641	10.881	8.8261	1.74345	1.90878	0.737573	0.801807	1.34248		528	16.8944	15.7062	13.1519	6.93891	8.64924	1.58468	0.860341	0.635755	1.0564		528	14.0227	13.6978	10.7087	9.13408	4.21485	0.95028	0.438851	0.695426	0.978031	1.11261
528.5	17.0345	13.4978	11.7706	9.36083	1.79452	2.07229	0.69125	0.80568	1.40729		528.5	17.8829	16.4755	14.0766	7.45472	9.21119	1.70369	0.913105	0.655983	1.12183		528.5	14.957	14.4058	11.4681	9.51213	4.42774	1.12567	0.513686	0.756007	0.983115	1.09146
529	18.1264	14.4275	12.7813	9.84257	1.86474	2.1987	0.690155	0.816712	1.46301		529	18.8231	17.2982	15.0977	7.97674	9.83665	1.82844	0.943389	0.688471	1.19321		529	15.9953	15.2081	12.2086	10.0059	4.68643	1.33937	0.608706	0.764708	0.975606	1.12343
529.5	19.1464	15.4359	13.8499	10.3428	2.0329	2.37101	0.727764	0.804089	1.49306		529.5	19.9149	18.3315	16.1089	8.52985	10.4309	1.90281	1.02171	0.745066	1.23173		529.5	17.0733	16.1466	12.9477	10.632	4.99489	1.52879	0.696181	0.739801	0.982142	1.18577
530	20.2777	16.492	14.8699	10.8493	2.21369	2.54906	0.820923	0.76112	1.46282		530	21.1283	19.5135	17.1345	9.21256	11.0515	1.95073	1.14444	0.7882	1.2491		530	18.1976	17.3097	13.7682	11.3025	5.3228	1.67141	0.731797	0.679525	1.00214	1.27033
530.5	21.4906	17.3228	15.777	11.3875	2.42717	2.69326	0.932194	0.73476	1.40787		530.5	22.5627	20.8142	18.2653	9.92837	11.7767	1.95717	1.24017	0.817343	1.25715		530.5	19.4388	18.6441	14.6952	12.0326	5.62671	1.72552	0.695814	0.605215	1.04095	1.29718
531	22.7995	18.2537	16.6353	12.0681	2.67233	2.8645	1.02615	0.706858	1.3712		531	24.0618	22.1919	19.3179	10.6863	12.5188	1.95003	1.28856	0.829901	1.24971		531	20.6078	19.9243	15.6441	12.7683	5.86974	1.69157	0.63825	0.55643	1.04856	1.26263
531.5	24.1482	19.1817	17.5675	12.784	2.86721	3.10417	1.08805	0.667857	1.35504		531.5	25.5298	23.6521	20.4741	11.4739	13.3058	1.95378	1.34563	0.8283	1.27319		531.5	21.7926	21.2141	16.6426	13.4869	6.1143	1.65037	0.555467	0.557651	1.11357	1.21826
532	25.6095	20.1079	18.6191	13.6474	2.96374	3.31351	1.06592	0.640899	1.37008		532	26.9755	25.207	21.6863	12.2906	14.0242	2.00341	1.44203	0.813981	1.28172		532	22.8881	22.3497	17.6303	14.263	6.45115	1.63712	0.501094	0.591491	1.21739	1.1305
532.5	27.2192	21.0865	19.729	14.4947	3.00192	3.4729	1.0185	0.615962	1.42705		532.5	28.3233	26.7923	23.0354	13.0939	14.8311	2.13565	1.49105	0.778139	1.2749		532.5	23.9669	23.4542	18.6409	15.0511	6.76328	1.7108	0.528042	0.602504	1.30824	1.03228
533	28.7838	22.2263	20.8857	15.2881	3.04031	3.62201	0.958369	0.613155	1.48613		533	29.723	28.5232	24.4583	13.8748	15.6214	2.30056	1.50296	0.763964	1.24274		533	24.9795	24.6105	19.5125	15.9443	7.03913	1.83678	0.639348	0.624838	1.38235	1.00133
533.5	30.4281	23.6553	22.0645	16.0614	3.0558	3.7446	0.890434	0.631827	1.50545		533.5	31.2767	30.2332	25.8874	14.6593	16.3866	2.49851	1.48486	0.769027	1.17657		533.5	26.0197	25.9078	20.3139	16.7877	7.34293	2.06278	0.795768	0.641439	1.39827	1.0247
534	32.1023	25.0002	23.124	16.8772	3.06512	3.83311	0.835068	0.689825	1.48476		534	33.0868	31.9927	27.422	15.3917	17.1869	2.70224	1.44182	0.792649	1.10274		534	27.2029	27.3841	21.2206	17.6312	7.64924	2.28374	0.912769	0.643799	1.36872	1.04224
534.5	33.9097	26.4591	24.1676	17.8486	3.12521	3.88976	0.799252	0.779816	1.42844		534.5	34.9961	33.6975	28.9402	16.1295	18.1111	2.87953	1.35973	0.848168	1.04254		534.5	28.5322	28.8298	22.0752	18.3981	7.95537	2.46567	0.997024	0.61679	1.27341	1.03002
535	35.8206	27.907	25.3351	18.7399	3.27833	4.04197	0.796949	0.838807	1.37179		535	36.9859	35.4301	30.5083	16.8661	19.1622	3.03533	1.28735	0.905951	1.08131		535	30.1284	30.2907	23.1068	19.2079	8.35232	2.58406	1.02611	0.564111	1.18168	1.03102
535.5	37.8052	29.271	26.6291	19.6944	3.50102	4.18061	0.778361	0.910332	1.29624		535.5	39.0221	37.2517	32.1122	17.5909	20.1624	3.16226	1.28612	0.962645	1.14019		535.5	31.8576	31.6578	24.2636	20.1046	8.96727	2.6265	0.975717	0.527077	1.10667	1.00467
536	39.8432	30.5519	27.9007	20.6296	3.76099	4.31314	0.767361	0.965204	1.23888		536	41.058	39.1281	33.7877	18.4349	21.254	3.28877	1.31391	0.975313	1.21674		536	33.6386	33.0318	25.7164	21.0176	9.61627	2.64726	0.926209	0.508454	1.0611	0.944894
536.5	41.9197	31.7639	29.164	21.5025	4.06482	4.47133	0.795959	0.986359	1.17382		536.5	43.0653	41.1342	35.6334	19.3982	22.3661	3.44941	1.32113	0.958159	1.29567		536.5	35.2441	34.5322	27.2292	21.9858	10.1624	2.65673	0.920087	0.53738	1.09774	0.924172
537	43.9952	33.3029	30.4662	22.3847	4.33375	4.61425	0.854684	0.987482	1.10595		537	45.1296	43.129	37.405	20.4812	23.4365	3.61005	1.3106	0.893107	1.29468		537	36.6815	36.1769	28.7323	22.8519	10.6966	2.75711	0.994679	0.576037	1.13766	0.977102
537.5	45.8252	34.9006	31.6346	23.2849	4.56888	4.7443	0.926645	0.994649	1.07046		537.5	47.2876	45.1874	39.1104	21.5036	24.3725	3.77165	1.38003	0.821988	1.20775		537.5	38.0867	38.099	30.3174	23.7325	11.2144	2.89811	1.09777	0.646109	1.17325	1.0451
538	47.5503	36.7239	32.714	24.3949	4.68012	4.74097	1.02285	1.01888	1.05607		538	49.3874	47.245	40.6633	22.4176	25.2634	3.89895	1.41389	0.793298	1.03134		538	39.5044	40.0606	31.6441	24.5326	11.5768	3.08297	1.23838	0.699426	1.16682	1.11063
538.5	49.3265	38.6674	34.0227	25.5034	4.71648	4.8267	1.15461	0.991873	1.08222		538.5	51.5063	49.1838	42.2437	23.3531	26.3574	3.99521	1.49832	0.83523	0.897415		538.5	41.2269	41.9294	33.03	25.4076	11.908	3.28459	1.36696	0.704743	1.17867	1.12972
539	51.0683	40.6419	35.6643	26.5477	4.73353	4.93834	1.27454	0.956829	1.14827		539	53.5668	51.2586	43.7149	24.1819	27.3928	4.05875	1.62761	0.955343	0.797593		539	43.117	43.6465	34.3576	26.3359	12.3123	3.43668	1.42458	0.706458	1.17161	1.10801
539.5	52.9438	42.4404	37.5277	27.4795	4.71659	5.11355	1.33017	0.922307	1.21674		539.5	55.7108	53.3722	45.1387	24.9632	28.4585	4.0863	1.82755	1.13476	0.749799		539.5	45.2451	45.2463	35.7027	27.3308	12.7326	3.53368	1.41926	0.709775	1.12552	1.01751
540	55.105	43.9372	39.5892	28.3497	4.73968	5.36401	1.3504	0.863428	1.24291		540	57.8082	55.4768	46.7695	25.8367	29.6622	4.13907	2.00664	1.33056	0.760916		540	47.3242	46.8179	36.9866	28.3969	13.1355	3.57352	1.38819	0.714912	1.1022	0.899645
540.5	57.4551	45.3174	41.6983	29.2273	4.78764	5.62049	1.34997	0.835178	1.23153		540.5	59.9389	57.432	48.5309	26.9207	30.9463	4.191	2.08038	1.47476	0.79115		540.5	49.1087	48.3449	38.2339	29.4497	13.5466	3.65056	1.35799	0.686465	1.11538	0.844944
541	59.8096	46.5616	43.5791	30.0497	4.95157	5.93424	1.29876	0.844975	1.21124		541	61.9614	59.328	50.2063	28.1285	32.1382	4.27778	2.15324	1.53267	0.83286		541	50.638	50.0087	39.615	30.5214	14.0445	3.74063	1.32411	0.677964	1.14859	0.847935
541.5	62.0357	47.7232	44.9411	30.9647	5.13551	6.08784	1.27223	0.872356	1.19233		541.5	63.71	61.2113	51.7987	29.234	33.2014	4.39553	2.1609	1.49686	0.861599		541.5	51.8754	51.8022	40.7865	31.5825	14.4634	3.77275	1.35675	0.673398	1.15058	0.944267
542	64.104	48.8752	45.8947	32.0553	5.32432	6.19749	1.30528	0.906322	1.15869		542	65.2755	62.812	53.5215	30.321	34.3837	4.5451	2.17747	1.40877	0.924131		542	52.9987	53.4355	41.9874	32.6967	14.9106	3.82357	1.45006	0.620317	1.21461	1.04151
542.5	65.7339	50.238	46.5915	33.1291	5.54062	6.31292	1.37579	0.957361	1.1822		542.5	66.5728	64.4914	55.1091	31.2229	35.4964	4.72646	2.17951	1.28939	0.988868		542.5	54.0309	54.8881	43.2543	33.817	15.4	3.85217	1.60364	0.582936	1.31733	1.13622
543	67.0613	51.7195	47.2114	34.1332	5.73098	6.44599	1.45009	1.0175	1.22833		543	67.8908	66.2659	56.5242	31.8712	36.4706	4.91183	2.21948	1.18501	1.06884		543	55.2259	56.2979	44.4572	34.9483	15.7728	3.86181	1.79736	0.5861	1.41691	1.17417
543.5	68.4812	53.0638	47.9854	35.0654	5.89797	6.57342	1.50347	1.02098	1.24168		543.5	69.2415	68.1233	57.8783	32.3755	37.3602	5.1307	2.25822	1.12305	1.1669		543.5	56.6376	57.6054	45.5673	35.8473	16.0734	3.85069	1.98384	0.638402	1.44779	1.12637
544	70.0219	54.4011	48.9696	35.9436	5.96718	6.70808	1.57611	1.02581	1.24002		544	70.8762	69.9889	59.2819	32.9756	38.1648	5.31635	2.2196	1.12679	1.22844		544	57.9906	58.8516	46.5343	36.5964	16.3949	3.90268	2.13866	0.68891	1.43858	1.02059
544.5	71.7056	55.6288	50.2672	36.7469	6.05642	6.98019	1.55129	1.02533	1.24075		544.5	72.6506	71.8786	60.5109	33.6844	38.7099	5.44303	2.21024	1.15959	1.24778		544.5	59.496	60.1907	47.5695	37.1307	16.755	4.03229	2.25149	0.740044	1.42604	0.847749
545	73.5088	56.8965	51.7382	37.3776	6.17789	7.25582	1.4976	1.00747	1.20401		545	74.431	73.8458	61.5691	34.4853	39.1779	5.56745	2.22627	1.20068	1.21888		545	61.1274	61.7847	48.4158	37.5673	17.0538	4.13705	2.32205	0.781135	1.32154	0.693276
545.5	75.4838	58.0585	53.1567	38.0323	6.34999	7.46673	1.49016	0.997935	1.13816		545.5	76.2563	75.4383	62.7068	35.3555	39.882	5.7145	2.29342	1.25658	1.16938		545.5	62.62	63.3584	49.1943	37.9127	17.3274	4.27726	2.31984	0.757779	1.19263	0.562267
546	77.1432	59.114	54.3123	38.7208	6.56723	7.65672	1.4662	1.02827	1.06259		546	77.9568	76.8809	63.8352	36.3577	40.7247	5.85979	2.39529	1.3285	1.10644		546	63.9848	64.7756	50.0058	38.3265	17.5452	4.37152	2.25835	0.751918	1.11592	0.481293
546.5	78.3224	60.3329	55.335	39.3603	6.80452	7.86932	1.44959	1.08312	1.00941		546.5	79.5323	77.993	65.0318	37.3251	41.4988	5.97795	2.51029	1.34536	1.06851		546.5	65.2443	66.0614	50.871	38.9489	17.5829	4.44151	2.19484	0.752623	1.10753	0.423768
547	79.2994	61.4731	56.2973	40.079	7.00745	7.96468	1.41687	1.11444	0.96045		547	80.8303	78.9523	66.3012	38.2065	42.3112	6.11122	2.64198	1.32229	1.05875		547	66.4799	67.128	51.6692	39.6231	17.598	4.46622	2.13335	0.773497	1.08116	0.413875
547.5	80.2025	62.4757	56.9582	40.7814	7.12286	7.93854	1.45553	1.14815	0.956374		547.5	81.9963	80.0078	67.5618	38.9681	43.1443	6.21809	2.73719	1.33879	1.03566		547.5	67.4866	67.9994	52.4148	40.5039	17.6703	4.50499	2.10627	0.805597	1.0542	0.448393
548	81.0766	63.3492	57.5776	41.6194	7.22434	7.83765	1.49695	1.18727	1.02763		548	83	81.3728	68.747	39.4985	43.6307	6.2202	2.75625	1.37072	0.984315		548	68.4418	68.7793	53.2406	41.3578	17.8161	4.60644	2.16231	0.812684	1.07557	0.487237
548.5	82.0109	64.2073	58.269	42.3622	7.29502	7.8246	1.55006	1.1785	1.09081		548.5	83.8535	82.9488	69.9606	39.9394	43.9717	6.19853	2.76632	1.40804	0.930159		548.5	69.4987	69.638	54.0038	42.1776	18.0533	4.66423	2.23879	0.806294	1.08205	0.537586
549	83.2346	65.0285	59.0078	42.9905	7.3425	7.90484	1.65758	1.13127	1.17352		549	84.743	84.4238	71.1495	40.1362	44.391	6.22807	2.78239	1.44622	0.90048		549	70.256	70.4894	54.6827	42.8038	18.3242	4.70935	2.29217	0.774311	1.06903	0.617467
549.5	84.57	65.6293	59.7101	43.6093	7.38728	8.09187	1.72212	1.08907	1.20407		549.5	85.72	85.9353	72.2381	40.3029	44.8468	6.27767	2.8364	1.5331	0.916749		549.5	70.851	71.334	55.2473	43.294	18.5314	4.73513	2.29207	0.788361	1.08882	0.705489
550	85.7135	66.3137	60.586	44.0758	7.47641	8.42083	1.74295	1.04959	1.18871		550	86.7361	86.9791	73.3769	40.4574	45.2164	6.27861	2.86201	1.56278	0.996159		550	71.2505	72.0301	55.7636	43.6722	18.6687	4.79613	2.28071	0.812955	1.13291	0.770233
550.5	86.6329	67.0442	61.6325	44.5548	7.53671	8.69357	1.67799	1.01241	1.14519		550.5	87.6649	87.5381	74.5896	40.6375	45.5501	6.28313	2.92014	1.52504	1.13046		550.5	71.489	72.6419	56.1085	43.8831	18.7714	4.89969	2.22847	0.863918	1.17056	0.830892
551	87.5255	67.8788	62.4781	44.8343	7.50569	8.90044	1.58359	0.985152	1.08564		551	88.3864	87.8055	75.3707	40.9124	46.0111	6.29197	2.96831	1.49138	1.24429		551	71.5574	73.1755	56.4959	44.1773	18.8606	5.05099	2.1852	0.926628	1.18486	0.867788
551.5	88.3311	68.5466	63.2629	45.1569	7.4956	8.92061	1.4645	0.99345	1.07922		551.5	88.8082	88.2119	75.6769	41.2483	46.3128	6.18119	2.95118	1.4415	1.29505		551.5	71.6009	73.6138	57.0305	44.3597	19.0236	5.23765	2.22844	1.01455	1.1972	0.83268
552	88.953	69.1643	63.8944	45.4616	7.52589	8.79538	1.34526	1.00363	1.06234		552	88.9501	88.6135	75.7438	41.5268	46.6366	6.02366	2.89958	1.38815	1.28158		552	71.7538	74.1393	57.3526	44.4289	19.3326	5.39572	2.32249	1.09082	1.19257	0.766569
552.5	89.5672	69.8692	64.2948	45.7856	7.56909	8.64475	1.30834	1.03829	1.12665		552.5	89.0694	88.8817	75.5305	41.6413	47.1342	5.94501	2.8052	1.32514	1.21222		552.5	71.8967	74.5649	57.7401	44.3288	19.7579	5.44721	2.42514	1.10925	1.17578	0.676038
553	89.9791	70.3551	64.4897	46.0503	7.62147	8.51667	1.31513	1.10023	1.20637		553	89.4406	89.4248	75.0955	41.8267	47.8446	5.99189	2.71416	1.31569	1.12306		553	72.163	75.1311	57.9577	44.3827	20.1416	5.39382	2.47865	1.11463	1.15882	0.583432
553.5	90.2525	70.5821	64.5779	46.2276	7.76239	8.47794	1.35845	1.15177	1.27696		553.5	89.9201	89.7936	74.8964	42.1247	48.4576	6.10446	2.5882	1.32718	1.05348		553.5	72.594	75.5363	58.2391	44.4114	20.4336	5.31859	2.48696	1.09463	1.11551	0.477076
554	90.1986	70.4622	64.4913	46.4407	7.91141	8.48422	1.414	1.17371	1.34224		554	90.3467	89.8251	75.1629	42.5105	48.8413	6.23353	2.5051	1.32504	1.03643		554	73.2305	75.8811	58.3608	44.4817	20.6706	5.2288	2.44146	1.06403	1.05531	0.417037
554.5	89.8098	70.3248	64.2617	46.5358	8.00612	8.57934	1.46477	1.14368	1.36094		554.5	90.5796	89.5388	75.6297	42.8338	49.0798	6.40182	2.46963	1.3612	1.05448		554.5	73.8464	76.117	58.4037	44.9	20.695	5.1528	2.37315	0.979857	1.0091	0.419866
555	89.1976	70.0721	64.0998	46.6346	8.05848	8.74688	1.50135	1.10244	1.34295		555	90.4708	89.4464	76.0863	43.2775	49.0888	6.50901	2.44862	1.42328	1.10504		555	74.4381	76.0766	58.5337	45.5059	20.5926	5.13267	2.33349	0.922834	0.98679	0.441558
555.5	88.6193	69.7171	63.9133	46.6771	8.0939	8.84472	1.53097	1.02556	1.22074		555.5	90.2188	89.4184	76.4702	43.4334	48.9966	6.52917	2.46835	1.46725	1.13916		555.5	74.7234	75.9422	58.2754	46.0701	20.4223	5.17062	2.34341	0.903849	0.986669	0.491122
556	88.3067	69.5157	63.635	46.82	8.04726	8.9024	1.58418	0.95599	1.0701		556	89.9873	89.3051	76.6299	43.2364	48.9253	6.47684	2.49848	1.47278	1.13538		556	74.7244	75.5513	58.016	46.241	20.217	5.23201	2.38691	0.907484	1.0192	0.513022
556.5	88.0525	69.6113	63.4679	46.8318	7.93285	8.94072	1.62383	0.925246	0.910938		556.5	90.1374	89.4487	76.4633	42.8479	48.9582	6.40689	2.53599	1.46287	1.09144		556.5	74.4364	75.1879	57.5886	46.2746	20.011	5.26444	2.4242	0.907341	1.05215	0.500851
557	87.9886	69.8076	63.4435	46.7173	7.78829	8.94315	1.63528	0.940812	0.76822		557	90.6575	89.6637	76.2328	42.4607	49.0436	6.36624	2.56581	1.45033	1.01585		557	73.8949	74.7472	57.2725	45.9279	19.797	5.30309	2.44427	0.90758	1.08253	0.440526
557.5	88.1276	69.907	63.3188	46.4595	7.61084	8.87522	1.61705	0.979131	0.678291		557.5	91.1162	89.7531	76.0325	42.1491	48.8721	6.30544	2.61996	1.37751	0.920367		557.5	73.5246	74.4267	57.0068	45.2836	19.6349	5.34957	2.45987	0.913437	1.09824	0.373358
558	88.3193	70.0701	63.1838	46.0933	7.50069	8.76007	1.58446	1.01027	0.657758		558	91.4243	89.4681	75.8333	41.756	48.6297	6.34962	2.67745	1.32483	0.832417		558	73.2259	74.3613	56.9141	44.6601	19.4926	5.37694	2.44863	0.842623	1.07414	0.316805
558.5	88.379	70.0778	63.0901	45.7995	7.43752	8.67706	1.51937	1.02637	0.744582		558.5	91.4463	89.0212	75.7046	41.6383	48.1645	6.43723	2.69674	1.33661	0.798734		558.5	73.1214	74.1341	57.1026	44.2106	19.4344	5.41117	2.40769	0.781987	1.00381	0.268714
559	88.4835	69.6005	62.9751	45.3818	7.47369	8.59686	1.45011	1.02788	0.800261		559	91.1365	88.4094	75.4866	41.3993	47.5855	6.53469	2.75111	1.34154	0.803682		559	73.197	73.9511	57.1912	43.9679	19.458	5.37719	2.34948	0.791005	0.937415	0.280484
559.5	88.6332	69.0486	62.8382	45.1605	7.48998	8.55449	1.40835	0.975209	0.86546		559.5	90.4738	87.5417	75.196	40.9992	47.1004	6.57715	2.78017	1.33658	0.79684		559.5	73.2584	73.5783	57.276	43.8646	19.603	5.32905	2.25074	0.880076	0.885554	0.310922
560	88.4916	68.4815	62.7573	45.1106	7.53934	8.62618	1.38096	0.92235	0.921367		560	89.5867	86.7415	74.8556	40.5261	46.8227	6.57305	2.76071	1.35251	0.792838		560	73.1493	73.2132	57.1398	44.0444	19.9074	5.23236	2.14412	0.975552	0.812769	0.328092
560.5	88.0339	68.0251	62.7549	45.0517	7.59199	8.68091	1.3929	0.868526	0.94933		560.5	88.885	86.1223	74.608	40.2139	46.8408	6.54444	2.70504	1.36796	0.777461		560.5	72.6494	72.8611	56.9316	44.1378	20.1861	5.09019	2.02839	1.05653	0.753454	0.337278
561	87.2873	67.6095	62.6678	44.8189	7.58652	8.68821	1.42417	0.787844	0.939473		561	88.1692	85.7873	74.3362	40.2613	46.9824	6.44765	2.65012	1.34864	0.732682		561	72.1538	72.4846	56.587	44.2752	20.3315	4.95322	1.95606	1.10856	0.738543	0.342285
561.5	86.3689	67.3566	62.5443	44.4883	7.60864	8.64286	1.47579	0.703302	0.887296		561.5	87.4057	85.733	74.0226	40.4191	47.251	6.38583	2.61816	1.33687	0.671024		561.5	71.4955	72.2306	56.1646	44.356	20.3516	4.83676	1.92275	1.05658	0.733435	0.323961
562	85.2877	67.3883	62.2658	44.2499	7.63964	8.53007	1.4996	0.638875	0.863228		562	86.7486	85.7376	73.779	40.8701	47.3476	6.3116	2.58063	1.39303	0.639176		562	70.7644	71.8068	55.7614	44.2705	20.1763	4.82073	1.9308	0.945282	0.714525	0.284322
562.5	84.3945	67.1623	61.8317	43.8891	7.70696	8.33216	1.51083	0.629497	0.795589		562.5	86.2408	85.7549	73.4061	41.2754	47.1446	6.23175	2.60149	1.44313	0.671495		562.5	70.1991	71.409	55.3904	43.8698	19.8355	4.8243	1.98491	0.829636	0.743614	0.267129
563	83.7162	66.8714	61.3671	43.5794	7.67259	8.12588	1.48923	0.602122	0.737977		563	85.8843	85.6945	72.8666	41.4336	46.7821	6.16316	2.62965	1.45478	0.714187		563	69.6424	70.9573	55.0292	43.4629	19.4754	4.88059	2.02061	0.767248	0.794024	0.278582
563.5	83.3017	66.4853	60.9368	43.5082	7.62913	8.07468	1.40775	0.632914	0.706294		563.5	85.4235	85.4663	72.3212	41.2286	46.1969	6.1259	2.64245	1.44137	0.790688		563.5	69.1138	70.6229	54.7743	43.1311	19.2306	4.9744	2.04392	0.731591	0.816196	0.274578
564	83.0271	65.9462	60.6614	43.5934	7.55161	8.11693	1.32438	0.72541	0.691692		564	85.0007	84.7737	71.8816	40.719	45.6448	6.07514	2.59798	1.37675	0.880877		564	68.5185	70.5685	54.7331	42.7924	19.141	5.02719	2.0103	0.701974	0.817749	0.27551
564.5	82.7354	65.1668	60.4999	43.6481	7.46755	8.19388	1.24588	0.838393	0.694846		564.5	84.5272	83.9775	71.6782	40.1192	45.2311	6.03129	2.52442	1.26342	0.938653		564.5	67.9507	70.5396	54.7279	42.6966	19.1109	4.99964	1.97975	0.697541	0.856118	0.287096
565	82.2989	64.3543	60.3512	43.559	7.44374	8.31531	1.18666	0.86056	0.687525		565	83.9198	83.3245	71.6494	39.4637	45.1282	6.10416	2.42558	1.16743	0.976009		565	67.3618	70.4173	54.6767	42.8176	19.1809	4.90454	1.94746	0.655166	0.872955	0.285797
565.5	81.7705	63.9393	60.1066	43.3963	7.43378	8.3977	1.11927	0.79527	0.697435		565.5	83.4165	82.6973	71.7655	39.0347	45.1375	6.22153	2.31749	1.12037	0.950569		565.5	66.7038	69.9709	54.6145	43.0451	19.2196	4.82867	1.93576	0.588953	0.832656	0.237215
566	81.264	63.6111	59.6745	42.9057	7.50378	8.38356	1.08561	0.672833	0.686339		566	83.0099	82.2004	71.9946	38.7855	45.3769	6.30951	2.26978	1.10129	0.901994		566	66.3529	69.5187	54.501	42.9681	19.0897	4.75627	1.93328	0.526569	0.78664	0.192768
566.5	80.6181	63.4128	59.1329	42.4224	7.57167	8.31777	1.05231	0.447482	0.655812		566.5	82.8144	82.0474	72.0253	38.7869	45.744	6.31025	2.21728	1.10508	0.811482		566.5	66.1987	68.9438	54.2035	42.7397	18.9057	4.74408	1.95495	0.513753	0.721269	0.154936
567	80.043	63.3747	58.651	42.0358	7.56605	8.26354	0.993569	0.208562	0.595916		567	82.6839	82.1556	71.8079	38.9416	45.8781	6.19897	2.20271	1.12038	0.739053		567	66.1436	68.231	53.824	42.2567	18.6494	4.78955	1.97439	0.531575	0.657222	0.116081
567.5	79.522	63.5422	58.3768	41.9139	7.50042	8.26817	0.945055	0.057666	0.519769		567.5	82.5044	81.9079	71.4377	39.1448	45.7715	5.97227	2.16753	1.1135	0.717931		567.5	66.1808	67.8436	53.5547	41.65	18.3722	4.8856	1.89727	0.535352	0.585102	0.095306
568	79.2276	63.644	58.3595	42.021	7.36196	8.29542	0.901194	0.066825	0.459955		568	82.4191	81.4586	71.0476	39.2957	45.4667	5.69173	2.13629	1.04727	0.725833		568	66.3195	67.7027	53.4352	41.0784	18.0843	4.89835	1.80779	0.55597	0.572671	0.112207
568.5	79.0078	63.5381	58.3625	42.2608	7.19114	8.33001	0.887935	0.123506	0.405063		568.5	82.2982	81.0065	70.5081	39.3636	45.0672	5.45886	2.1098	0.964975	0.774335		568.5	66.529	67.5754	53.362	40.7501	17.9352	4.85798	1.72623	0.562128	0.587833	0.142693
569	78.9418	63.4502	58.3065	42.56	6.97645	8.35027	0.90468	0.225647	0.343528		569	82.2357	80.5252	69.8978	39.3366	44.3959	5.33092	2.12357	0.86843	0.797398		569	66.5788	67.3331	53.3945	40.7046	17.9149	4.79863	1.69908	0.538066	0.612708	0.155031
569.5	78.9945	63.4104	58.0692	42.635	6.78188	8.28229	0.946795	0.34476	0.307129		569.5	82.1158	79.9933	69.5005	39.1498	43.9448	5.2988	2.21324	0.780914	0.793916		569.5	66.5752	67.2842	53.5211	40.7028	17.9219	4.72527	1.69889	0.501063	0.651949	0.181126
570	78.7854	63.2543	57.6124	42.6608	6.67603	8.18547	0.98361	0.438716	0.298426		570	81.94	79.6645	69.202	38.9698	43.86	5.38235	2.27745	0.743675	0.737395		570	66.6212	67.3959	53.6262	40.8756	18.0398	4.69118	1.7949	0.473671	0.666638	0.204705
570.5	78.5372	63.0799	57.0612	42.5582	6.58458	8.05022	1.01486	0.457371	0.323105		570.5	81.8831	79.5378	68.9697	38.7915	43.7599	5.48197	2.31862	0.746339	0.651562		570.5	66.4666	67.5308	53.512	40.9883	18.2129	4.64992	1.92784	0.468892	0.676322	0.218471
571	78.0481	62.8543	56.5785	42.3406	6.54894	7.9684	1.03592	0.432014	0.330721		571	81.7978	79.247	68.8094	38.684	43.7985	5.53726	2.30695	0.824237	0.568641		571	66.1283	67.9685	53.2235	41.0611	18.3267	4.69448	1.96322	0.456185	0.658979	0.219716
571.5	77.6234	62.6633	56.3056	41.9568	6.55936	7.92286	1.0171	0.461708	0.305996		571.5	81.8178	78.9723	68.8167	38.5971	43.86	5.55535	2.25422	0.93248	0.496734		571.5	65.6413	68.5317	52.8535	40.9669	18.3407	4.72441	1.93483	0.475901	0.650721	0.221538
572	77.2528	62.4363	56.1696	41.5718	6.6268	7.92639	1.01279	0.484768	0.241886		572	81.7074	78.6401	68.6286	38.5107	43.8257	5.53719	2.19493	1.06492	0.457285		572	65.198	68.8814	52.4646	40.8858	18.3178	4.74568	1.83741	0.516935	0.635755	0.220627
572.5	77.0815	62.1391	56.1737	41.3598	6.68604	7.97813	1.03852	0.499096	0.141376		572.5	81.6401	78.3612	68.2481	38.421	43.5937	5.47402	2.16876	1.17285	0.418686		572.5	64.7212	68.7914	51.9997	40.9096	18.2068	4.74405	1.76261	0.566944	0.607343	0.196298
573	77.0626	61.8238	56.2005	41.1036	6.7427	8.01515	1.06018	0.492066	0.026653		573	81.4823	78.1691	68.0767	38.3263	43.3723	5.42216	2.20781	1.23173	0.395406		573	64.3118	68.4211	51.8357	40.8742	18.0362	4.77619	1.72035	0.610838	0.581191	0.17853
573.5	77.0334	61.5215	56.349	40.9932	6.8124	7.96074	1.06675	0.466489	-0.061428		573.5	81.2768	78.2627	67.9284	38.3005	43.4778	5.4197	2.2792	1.21339	0.382593		573.5	64.2336	67.9107	52.1322	40.9235	17.8029	4.78338	1.74345	0.625198	0.525801	0.16251
574	77.0196	61.2754	56.6827	41.2026	6.87345	7.8625	1.06	0.428434	-0.045369		574	80.9989	78.6726	68.0143	38.3979	43.6368	5.46177	2.33061	1.10093	0.399801		574	64.3455	67.2815	52.5146	41.1492	17.7236	4.71907	1.84994	0.59564	0.469057	0.147756
574.5	77.0564	61.1417	57.1149	41.5681	6.93372	7.79591	1.05277	0.410139	0.02441		574.5	80.8337	79.1494	68.3968	38.5389	43.9006	5.48094	2.33562	0.964111	0.411781		574.5	64.5252	66.901	52.8308	41.4875	17.7692	4.66219	1.94091	0.519163	0.415756	0.132712
575	77.1394	61.2031	57.5618	41.8377	7.01829	7.70096	0.991348	0.427554	0.104202		575	80.9325	79.6171	69.1399	38.7284	44.1095	5.47805	2.29438	0.85115	0.451369		575	64.7127	66.7102	53.0435	41.7054	17.8422	4.59475	1.97599	0.450179	0.375979	0.122391
575.5	77.1601	61.6581	57.8622	41.9714	7.06295	7.62977	0.903293	0.433335	0.180762		575.5	81.1164	80.0772	69.7863	38.8179	44.053	5.47423	2.26055	0.76528	0.498686		575.5	64.9279	66.5343	53.2663	41.8847	17.9509	4.54602	1.89368	0.405285	0.349313	0.107521
576	77.2038	62.3212	58.0047	42.0166	7.09192	7.64992	0.834146	0.433252	0.249213		576	81.4476	80.5137	70.041	38.6949	43.9992	5.41813	2.24052	0.696109	0.517489		576	65.1257	66.4789	53.2109	42.1815	17.9429	4.46188	1.73187	0.398782	0.324784	0.083636
576.5	77.1343	62.8367	57.9231	41.9195	7.10206	7.73476	0.786152	0.419256	0.263046		576.5	81.8157	80.7987	70.1534	38.5123	43.911	5.33982	2.21294	0.669521	0.519938		576.5	65.3073	66.5535	53.1156	42.4757	17.9916	4.47848	1.5628	0.427179	0.315617	0.067159
577	76.9938	63.1889	57.7278	41.6614	7.04409	7.74841	0.754389	0.379443	0.218938		577	82.2412	81.0518	69.8722	38.3284	43.9698	5.25668	2.20375	0.677656	0.510552		577	65.6102	66.873	53.3549	42.6343	17.8897	4.54536	1.38157	0.456517	0.303894	0.056233
577.5	76.657	63.396	57.626	41.5494	6.97616	7.74404	0.749526	0.343567	0.202105		577.5	82.3488	81.2737	69.5148	38.2863	44.1206	5.22446	2.16776	0.6751	0.516615		577.5	65.9505	67.2909	53.6823	42.7919	17.855	4.58871	1.27638	0.4702	0.283244	0.047233
578	76.5307	63.4024	57.7646	41.4726	6.8646	7.80378	0.790879	0.325786	0.205807		578	82.179	81.3045	69.2799	38.3623	44.4881	5.23166	2.0819	0.661578	0.499389		578	66.1431	67.8678	53.8479	42.9273	18.02	4.54065	1.282	0.444862	0.264883	0.041322
578.5	76.6136	63.1904	58.1359	41.5925	6.76171	7.89188	0.858094	0.343435	0.197756		578.5	81.7939	81.1898	69.3258	38.6006	44.8967	5.26341	1.98584	0.665417	0.512116		578.5	66.2305	68.5785	53.8582	42.9265	18.3243	4.41446	1.38018	0.419437	0.253129	0.045384
579	76.6934	63.0026	58.4769	41.7714	6.70845	7.97559	0.942875	0.355538	0.17068		579	81.4349	81.2772	69.7655	38.9408	45.0737	5.3493	1.9401	0.676241	0.541974		579	66.1754	69.2401	53.9586	42.7652	18.6959	4.27416	1.52153	0.395426	0.256226	0.049231
579.5	77.006	63.0221	58.8029	42.0948	6.69976	8.11258	0.998617	0.362456	0.171756		579.5	81.2872	81.6643	70.1847	39.1275	45.2657	5.44363	1.94864	0.650141	0.545866		579.5	66.1628	69.7298	53.8942	42.6583	18.8538	4.10328	1.65002	0.403246	0.263922	0.048371
580	77.5786	63.0048	58.8571	42.3751	6.80162	8.25547	1.03883	0.358389	0.174454		580	81.2899	82.1449	70.8373	39.2679	45.4111	5.51134	1.97755	0.616087	0.528653		580	66.2536	70.0502	53.8594	42.5976	18.9775	4.03279	1.79588	0.40815	0.27997	0.051868
580.5	78.3644	63.0052	58.7573	42.652	6.97802	8.30194	1.04316	0.341404	0.183137		580.5	81.75	82.7314	71.1832	39.3407	45.5473	5.58583	2.04095	0.589187	0.500415		580.5	66.5578	70.3477	53.9837	42.6076	18.8903	4.10258	1.85266	0.41607	0.288881	0.04945
581	78.9748	62.951	58.5499	42.8904	7.17214	8.26016	0.976708	0.318003	0.197638		581	82.1743	83.2329	71.4189	39.5067	45.6417	5.64174	2.1068	0.549513	0.45727		581	67.0874	70.7547	54.3025	42.7184	18.6648	4.28629	1.82878	0.44038	0.30532	0.053128
581.5	79.546	62.872	58.3358	42.887	7.33193	8.16451	0.869423	0.289204	0.216519		581.5	82.4683	83.694	71.5885	39.8238	45.9213	5.68835	2.17378	0.503884	0.38581		581.5	67.5749	71.2103	54.549	42.8944	18.5084	4.51651	1.78458	0.449202	0.311729	0.055144
582	79.957	62.7928	58.3758	42.852	7.41322	8.07486	0.774977	0.287495	0.229365		582	82.4259	83.7881	71.7295	40.2933	46.2239	5.7073	2.21862	0.493849	0.349829		582	68.1115	71.6283	54.6924	43.1672	18.4974	4.72234	1.73624	0.456426	0.290825	0.060502
582.5	79.8869	62.7547	58.524	42.7362	7.4254	7.9317	0.728063	0.308166	0.208838		582.5	82.1407	83.7729	71.932	40.9275	46.4154	5.7293	2.23395	0.529617	0.352204		582.5	68.4919	71.9522	54.8811	43.2555	18.6202	4.8547	1.72381	0.461228	0.264914	0.062037
583	79.3221	62.8289	58.744	42.6199	7.33811	7.85887	0.665159	0.332324	0.188964		583	81.9058	83.8136	71.9673	41.3627	46.5154	5.75113	2.24282	0.589762	0.358979		583	68.8045	71.9818	54.8983	43.284	18.6963	4.90097	1.72399	0.480163	0.256827	0.061413
583.5	78.5471	62.8272	58.7823	42.413	7.22997	7.83627	0.630348	0.331955	0.178486		583.5	81.8507	83.7677	72.1767	41.5833	46.5353	5.7332	2.25402	0.647779	0.361012		583.5	68.9431	71.7205	54.9347	43.2039	18.7918	4.84147	1.77228	0.469918	0.258176	0.064768
584	77.8136	62.8682	58.7153	42.3058	7.17664	7.86138	0.623105	0.330551	0.178202		584	82.2268	83.8589	72.3115	41.5899	46.5865	5.75496	2.25393	0.69887	0.381684		584	68.9861	71.143	54.9293	43.0681	18.8469	4.75108	1.84328	0.416359	0.251541	0.057372
584.5	77.2232	62.8713	58.58	42.3057	7.17649	7.92281	0.637988	0.323122	0.188753		584.5	82.7658	83.9312	72.2981	41.3085	46.5178	5.76713	2.21123	0.692608	0.398463		584.5	69.0516	70.5945	55.0586	42.9191	18.8274	4.66169	1.8961	0.355415	0.253448	0.055857
585	77.0663	62.8567	58.251	42.3184	7.22398	7.97657	0.664289	0.281333	0.204638		585	83.5091	84.086	72.3932	40.8489	46.4925	5.77678	2.18708	0.655588	0.383808		585	68.9183	70.2601	55.1316	42.7958	18.7744	4.58555	1.94316	0.301037	0.253623	0.057094
585.5	77.4376	63.0007	58.0798	42.3561	7.25674	8.10543	0.699621	0.234382	0.230814		585.5	84.1575	84.2445	72.6843	40.3235	46.4841	5.73015	2.21448	0.611521	0.369497		585.5	68.8933	70.1158	55.2027	42.8087	18.6995	4.52913	1.96971	0.270686	0.246606	0.060166
586	77.8541	63.2657	58.0923	42.421	7.28277	8.16874	0.800512	0.19846	0.246382		586	84.4236	84.3929	73.0849	40.0136	46.5375	5.69322	2.22896	0.555705	0.371686		586	68.8905	70.1817	55.4533	42.7609	18.6021	4.50463	1.98643	0.254363	0.244866	0.058764
586.5	78.0982	63.5113	58.2478	42.6299	7.23937	8.20915	0.879335	0.176836	0.251096		586.5	84.1612	84.5943	73.1878	39.8887	46.4406	5.62225	2.23543	0.530426	0.377896		586.5	69.0831	70.5342	55.633	42.8513	18.5549	4.52941	1.96223	0.276478	0.274246	0.051792
587	78.1361	63.5565	58.424	42.7148	7.17218	8.16854	0.907256	0.141207	0.251016		587	83.8373	84.6007	73.3774	40.0754	46.1703	5.54056	2.23549	0.532124	0.369866		587	69.4367	70.9913	55.7802	42.9936	18.5622	4.56806	1.91676	0.313623	0.316296	0.049808
587.5	77.9815	63.4182	58.4688	42.7463	7.14721	8.17217	0.900432	0.142068	0.230825		587.5	83.5235	84.4192	73.2754	40.3657	45.8403	5.51105	2.20946	0.59233	0.385521		587.5	69.8426	71.3387	55.8401	43.1498	18.5439	4.61613	1.88533	0.335365	0.335558	0.039573
588	77.6416	63.0405	58.582	42.6573	7.15095	8.1965	0.857614	0.162781	0.208153		588	83.1015	84.0936	72.7719	40.6219	45.4786	5.49942	2.10649	0.642244	0.401556		588	70.1334	71.477	55.9857	43.2802	18.5598	4.66021	1.85005	0.339773	0.324888	0.031985
588.5	77.1552	62.4792	58.451	42.4559	7.13036	8.18943	0.784564	0.170899	0.174896		588.5	82.7685	83.6845	72.0813	40.7585	45.1561	5.52713	2.00154	0.682096	0.412888		588.5	70.076	71.5645	55.9998	43.345	18.6119	4.64948	1.82175	0.32502	0.286063	0.02873
589	76.7982	61.7631	58.3016	42.1017	7.14385	8.21709	0.679588	0.181458	0.133035		589	82.6898	83.2395	71.6598	40.7374	44.9446	5.55009	1.9805	0.712807	0.413196		589	69.7553	71.6095	55.864	43.529	18.6758	4.59097	1.80917	0.301372	0.216762	0.028109
589.5	76.3717	61.1549	58.2016	41.6681	7.20108	8.17819	0.633708	0.199628	0.11063		589.5	82.7346	82.8345	71.5628	40.4845	45.1299	5.62283	1.95474	0.704133	0.412968		589.5	69.1118	71.281	55.7706	43.5176	18.6342	4.53048	1.81191	0.270545	0.152584	0.027977
590	76.066	60.7637	58.0557	41.2834	7.29077	8.10801	0.621029	0.213332	0.100165		590	82.4147	82.6056	71.466	40.1172	45.5154	5.6299	1.9512	0.690486	0.391361		590	68.2884	70.8642	55.6025	43.3791	18.5998	4.49946	1.80237	0.235144	0.120348	0.02232
590.5	75.8866	60.6088	58.1235	40.9696	7.39076	7.90445	0.598038	0.195458	0.110695		590.5	82.2012	82.3634	71.6158	39.854	45.8905	5.61006	1.9729	0.642575	0.328282		590.5	67.5082	70.286	55.1986	43.1634	18.6612	4.47011	1.75717	0.240282	0.125191	0.017916
591	75.7424	60.5387	58.0609	40.7597	7.51298	7.72049	0.59448	0.196942	0.109018		591	81.8198	82.0094	71.7711	39.5735	46.116	5.60892	1.99784	0.614265	0.281725		591	66.9878	69.6701	54.6749	42.8543	18.6982	4.4412	1.71349	0.270118	0.164289	0.016493
591.5	75.6207	60.5701	58.08	40.6011	7.64843	7.60959	0.607773	0.203538	0.111905		591.5	81.1456	81.9402	71.6972	39.2888	46.2184	5.61669	1.9726	0.584732	0.261762		591.5	66.6711	68.9357	54.2778	42.4751	18.6866	4.47668	1.65986	0.316957	0.22843	0.021931
592	75.3126	60.7091	57.8775	40.3363	7.65155	7.56913	0.623031	0.208423	0.111		592	80.2416	81.9516	71.3371	39.1395	46.0065	5.62103	1.92421	0.540593	0.266998		592	66.4923	68.416	53.9206	42.0517	18.5809	4.49825	1.60108	0.368372	0.301382	0.030272
592.5	74.9234	60.6481	57.4905	39.904	7.56926	7.60827	0.61017	0.22258	0.085079		592.5	79.2576	81.8776	70.8858	39.0497	45.3966	5.60401	1.94022	0.477161	0.292653		592.5	66.5584	68.2337	53.5023	41.6665	18.4108	4.5035	1.5426	0.40684	0.346415	0.044319
593	74.1175	60.3256	56.8662	39.3003	7.41275	7.66818	0.633074	0.255549	0.06243		593	78.3542	81.5542	70.4173	38.863	44.8476	5.60943	1.94462	0.405467	0.329335		593	66.5492	67.9664	53.2177	41.1956	18.1768	4.49825	1.52685	0.415426	0.3651	0.059048
593.5	73.0464	59.9176	55.9975	38.7348	7.22869	7.79134	0.665176	0.282189	0.043152		593.5	77.1753	80.9617	69.5943	38.6418	44.4524	5.55173	1.95944	0.378654	0.352109		593.5	66.2466	67.7786	52.9514	40.7893	17.8568	4.45556	1.50532	0.382269	0.343129	0.066918
594	71.9864	59.4473	55.1754	38.3898	7.04089	7.81519	0.675139	0.265905	0.039879		594	76.3646	80.0538	68.797	38.6031	44.1677	5.43876	1.98798	0.36566	0.325359		594	65.6438	67.6165	52.5964	40.4681	17.6203	4.372	1.46145	0.334226	0.29456	0.06548
594.5	70.8296	58.6526	54.2731	38.2576	6.96375	7.72781	0.682532	0.24566	0.038808		594.5	75.7294	78.7291	67.8479	38.5174	43.946	5.28701	2.02223	0.370397	0.282447		594.5	65.0344	67.2849	52.2104	40.2886	17.4375	4.30123	1.44126	0.273198	0.247074	0.05681
595	69.8405	57.8838	53.5913	38.3326	7.02648	7.53785	0.685163	0.210671	0.060469		595	75.2069	77.3731	66.9856	38.2037	43.7814	5.14527	1.98392	0.447745	0.24333		595	64.2709	66.6215	51.9506	40.2996	17.2539	4.24442	1.41725	0.217423	0.221591	0.048736
595.5	68.9101	57.2862	53.0804	38.381	7.06642	7.34578	0.675044	0.175076	0.102298		595.5	74.7497	76.2208	66.141	37.8185	43.5959	5.02524	1.89983	0.558833	0.209981		595.5	63.3847	65.8338	51.7609	40.3735	17.0918	4.20006	1.42936	0.176289	0.234508	0.03692
596	68.0952	56.7567	52.6879	38.2685	7.12011	7.19031	0.62676	0.153491	0.12909		596	74.4496	75.4326	65.6323	37.3567	43.1407	4.98013	1.87995	0.6304	0.206452		596	62.7211	65.0465	51.3637	40.4606	16.9554	4.19439	1.43298	0.149484	0.262834	0.032044
596.5	67.3526	56.1432	52.3801	37.8774	7.15984	7.03716	0.575816	0.161398	0.151022		596.5	74.1515	74.9593	65.5698	36.7432	42.6355	5.0026	1.84948	0.664053	0.220018		596.5	62.1206	64.2172	50.9727	40.2615	16.9107	4.2397	1.45455	0.148382	0.303795	0.028936
597	66.566	55.6213	51.9985	37.2944	7.13576	6.95676	0.511833	0.182862	0.158205		597	73.6142	74.6812	65.5207	36.0312	42.0808	5.03454	1.81266	0.678573	0.241927		597	61.4371	63.3918	50.4777	39.8617	16.816	4.22126	1.44871	0.178009	0.319521	0.027884
597.5	65.9675	55.2386	51.6299	36.7468	6.99502	6.99528	0.438178	0.192842	0.14527		597.5	73.1263	74.4935	65.4327	35.3621	41.374	5.03998	1.76776	0.664296	0.251038		597.5	60.5598	62.85	49.8152	39.254	16.7383	4.1171	1.39046	0.233515	0.293022	0.026508
598	65.3716	54.646	51.1799	36.3163	6.85492	7.09832	0.372413	0.195265	0.119254		598	72.483	74.1798	65.0933	34.8761	40.7489	4.95731	1.74244	0.578452	0.243423		598	59.6781	62.3972	49.0634	38.4943	16.6556	4.02972	1.3504	0.28548	0.242211	0.02323
598.5	64.8738	53.9254	50.6827	36.0494	6.7514	7.14957	0.318873	0.188862	0.099675		598.5	71.6014	73.6046	64.5035	34.4932	40.1551	4.82692	1.70424	0.499324	0.235035		598.5	58.7656	61.8099	48.3022	37.7791	16.4402	3.8864	1.29771	0.324218	0.182441	0.020818
599	64.3573	53.0832	50.1973	35.8794	6.61373	7.16019	0.300285	0.175623	0.096547		599	70.5161	72.7524	63.4117	34.2918	39.6921	4.66943	1.64049	0.44063	0.21487		599	57.9097	61.075	47.5804	37.1412	16.1961	3.69552	1.2864	0.345306	0.142293	0.014306
599.5	63.7135	52.1475	49.6443	35.7515	6.50422	7.20177	0.295938	0.160105	0.100959		599.5	69.4628	71.7002	62.2512	34.3029	39.2035	4.55521	1.60559	0.382306	0.193324		599.5	57.2959	60.1519	46.8282	36.5993	15.932	3.51708	1.28858	0.338799	0.132599	0.010419
600	63.0484	51.0824	49.0843	35.4619	6.442	7.15936	0.306625	0.144897	0.116701		600	68.4435	70.5719	61.2247	34.3828	38.8976	4.49657	1.57401	0.348972	0.180528		600	56.9004	58.9764	46.1065	35.9258	15.7018	3.4237	1.35576	0.303307	0.149454	0.005174
600.5	62.1895	50.0773	48.4261	35.0098	6.43977	7.0201	0.335944	0.13181	0.128602		600.5	67.3051	69.2956	60.1266	34.2973	38.6032	4.49339	1.52821	0.352582	0.174102		600.5	56.5633	57.7994	45.4507	35.4441	15.4417	3.37543	1.44593	0.257582	0.190322	0.001979
601	61.3887	49.3626	47.6978	34.3637	6.40025	6.92309	0.363692	0.118176	0.134686		601	66.5039	68.042	59.0241	33.8873	38.2274	4.47079	1.44514	0.38381	0.163172		601	56.203	56.9065	44.7508	35.0569	15.344	3.33519	1.46599	0.231487	0.215306	-0.001567
601.5	60.5036	48.8307	46.8967	33.7087	6.40094	6.90829	0.387315	0.094836	0.128922		601.5	65.6667	67.0182	58.0554	33.4271	37.7619	4.45467	1.32708	0.393076	0.151816		601.5	55.8153	56.2957	44.0994	34.6541	15.2923	3.38386	1.4594	0.206033	0.240202	-0.004812
602	59.5745	48.331	45.9804	33.0985	6.42183	6.85596	0.386293	0.070554	0.11592		602	64.73	66.1339	57.1972	32.8128	37.1015	4.37245	1.22863	0.400439	0.145903		602	55.0899	55.864	43.403	34.3817	15.1455	3.46881	1.35892	0.190907	0.245226	-0.008545
602.5	58.7156	47.77	45.0521	32.3934	6.40793	6.71387	0.370103	0.049126	0.096719		602.5	63.5987	65.3808	56.0948	32.0543	36.3837	4.19787	1.11428	0.414326	0.142573		602.5	54.1899	55.5777	42.7566	34.0772	14.9957	3.57071	1.22835	0.176923	0.239977	-0.010745
603	57.8717	47.1241	44.1784	31.8026	6.31821	6.58502	0.31902	0.037751	0.083424		603	62.6114	64.7292	54.9818	31.3895	35.4941	4.05381	1.01454	0.407463	0.124324		603	53.209	55.2136	42.1931	33.7459	14.8472	3.66932	1.08776	0.159525	0.227595	-0.007322
603.5	57.1029	46.3371	43.3973	31.2681	6.16386	6.42667	0.244389	0.02689	0.075035		603.5	61.6703	64.1831	53.9553	30.8604	34.681	3.94675	0.946276	0.394411	0.140387		603.5	52.3041	54.5218	41.6497	33.0621	14.685	3.73677	0.989458	0.155324	0.191003	-0.001818
604	56.2326	45.4911	42.758	30.8595	6.01511	6.13843	0.215001	0.030443	0.065519		604	60.6294	63.4562	52.964	30.4104	33.9669	3.92562	0.935374	0.388508	0.177719		604	51.4374	53.5579	41.1265	32.3085	14.4134	3.76967	0.971792	0.144239	0.159649	0.00768
604.5	55.4474	44.6918	42.2211	30.314	5.85761	5.86755	0.2052	0.044038	0.059111		604.5	59.861	62.3845	51.8899	29.782	33.5489	3.88767	0.974376	0.379578	0.212411		604.5	50.732	52.409	40.4721	31.579	14.1825	3.72907	0.974948	0.155868	0.119756	0.015888
605	54.6375	44.1083	41.7621	29.7638	5.73405	5.74236	0.207745	0.056942	0.055072		605	59.1142	61.039	51.023	29.2542	33.2508	3.9235	0.999936	0.354102	0.241512		605	50.1727	51.1905	39.8004	30.792	13.9065	3.60463	1.00903	0.168578	0.105667	0.022803
605.5	53.5916	43.5725	41.1697	29.239	5.6296	5.71065	0.229899	0.077896	0.052706		605.5	58.2068	59.4857	50.4793	28.7642	32.9242	3.97025	1.09556	0.302684	0.253128		605.5	49.479	49.9146	38.9701	30.1471	13.534	3.40344	1.01547	0.173523	0.1061	0.023376
606	52.4897	43.0127	40.4227	28.5831	5.55849	5.71369	0.282981	0.110844	0.039602		606	57.1301	57.9741	50.0349	28.2122	32.6348	3.9805	1.20128	0.248307	0.246821		606	48.6249	48.7629	38.0597	29.7477	13.1799	3.1578	0.999625	0.171122	0.112914	0.021397
606.5	51.508	42.4081	39.6626	28.0551	5.48204	5.73065	0.311434	0.147293	0.03402		606.5	56.1003	56.569	49.674	27.7436	32.2063	3.97113	1.27665	0.18958	0.199617		606.5	47.6111	47.8609	37.3255	29.5395	12.8455	2.9213	0.960961	0.149038	0.129276	0.016361
607	50.714	41.5525	38.8559	27.6744	5.35785	5.76529	0.296306	0.171144	0.037079		607	55.1528	55.532	49.2372	27.3374	31.5595	3.9351	1.30707	0.135231	0.161578		607	46.4507	47.0707	36.7783	29.1961	12.5468	2.73133	0.899181	0.14451	0.137994	0.010573
607.5	49.7848	40.6259	37.9591	27.5131	5.21471	5.64783	0.275398	0.180502	0.037584		607.5	54.0466	54.6546	48.651	26.905	30.6402	3.89832	1.28985	0.106419	0.13535		607.5	45.2441	46.3013	36.3579	28.8643	12.3026	2.60286	0.824961	0.137873	0.146769	0.002294
608	48.8502	39.6404	37.304	27.3681	5.09188	5.46467	0.250738	0.169938	0.047812		608	53.0273	53.8928	47.676	26.2316	29.8567	3.78482	1.21882	0.101345	0.120374		608	44.1234	45.6839	36.0412	28.6658	12.1493	2.58828	0.757844	0.137564	0.118771	-0.005907
608.5	48.0333	38.7282	36.7549	27.1918	4.93071	5.31493	0.193862	0.133079	0.065087		608.5	52.019	53.1558	46.4297	25.6077	29.2028	3.66519	1.05756	0.119133	0.131495		608.5	43.251	45.2439	35.7205	28.3663	12.0385	2.57036	0.688296	0.148918	0.096764	-0.013389
609	47.223	37.9136	36.2292	26.928	4.75485	5.20803	0.134541	0.084207	0.084024		609	50.8655	52.2732	45.0143	25.0512	28.5692	3.55478	0.919135	0.139202	0.157463		609	42.5578	44.721	35.0508	27.7963	11.8817	2.60934	0.581576	0.154009	0.091942	-0.020769
609.5	46.2988	37.1463	35.6696	26.4711	4.61165	5.16553	0.112437	0.04041	0.086654		609.5	49.6203	51.3821	43.7006	24.5102	28.0087	3.4349	0.780254	0.167339	0.178372		609.5	41.941	44.031	34.1741	27.0951	11.7326	2.64183	0.462534	0.157526	0.100096	-0.025198
610	45.3343	36.475	35.1161	25.7603	4.4896	5.14892	0.097204	0.014426	0.080662		610	48.3873	50.3752	42.6508	24.0714	27.4329	3.30739	0.6623	0.203202	0.176692		610	41.4311	43.2034	33.3223	26.4134	11.5587	2.68895	0.388454	0.138215	0.116953	-0.026877
610.5	44.5475	35.7275	34.6127	24.9404	4.38137	5.15951	0.091025	0.001612	0.065779		610.5	47.3134	49.5278	41.9658	23.6995	26.8273	3.18002	0.583953	0.230695	0.170474		610.5	40.971	42.2792	32.6463	25.5938	11.3045	2.74243	0.386411	0.116309	0.139803	-0.021131
611	43.6713	35.0505	33.8921	24.2038	4.29172	5.09788	0.09564	0.004749	0.038432		611	46.3678	48.6562	41.5525	23.3081	26.0829	3.0474	0.568697	0.231333	0.151322		611	40.5457	41.0377	32.0343	24.6965	11.0784	2.77785	0.433215	0.105317	0.161178	-0.017773
611.5	42.6231	34.475	33.3018	23.6124	4.29973	4.97682	0.1235	0.017881	0.01371		611.5	45.6801	47.9259	41.1799	22.7943	25.3519	2.95199	0.601322	0.200352	0.116228		611.5	40.0621	39.7604	31.619	24.0487	10.8232	2.82589	0.553873	0.096046	0.136988	-0.010792
612	41.5552	33.9701	32.6475	23.1492	4.33971	4.81915	0.133287	0.027495	-0.002851		612	45.1303	47.3034	40.7301	22.2294	24.7852	2.8731	0.647452	0.157775	0.084031		612	39.3958	38.66	31.2835	23.6243	10.5836	2.72122	0.677411	0.09905	0.094064	-0.002536
612.5	40.581	33.5414	31.8915	22.7652	4.37703	4.65768	0.125795	0.030159	-0.005181		612.5	44.4678	46.4608	39.9729	21.7346	24.3571	2.83428	0.742261	0.121508	0.051293		612.5	38.5487	37.757	30.7184	23.1359	10.3376	2.58122	0.770892	0.096248	0.057996	0.004795
613	39.6945	33.077	31.1142	22.4834	4.37224	4.49851	0.117617	0.020274	-0.001851		613	43.7632	45.5861	39.01	21.3063	24.0874	2.85369	0.823044	0.095831	0.024358		613	37.5505	36.9537	29.8676	22.6746	10.1054	2.38797	0.792458	0.087593	0.033287	0.014359
613.5	38.8491	32.5697	30.3842	22.0226	4.34386	4.36286	0.106933	0.014955	0.004239		613.5	42.8531	44.4132	37.8905	20.9762	23.8302	2.87884	0.842842	0.096335	0.020337		613.5	36.5484	36.3741	28.9012	22.3739	9.96939	2.18935	0.748395	0.083339	0.017257	0.024018
614	38.2351	31.9052	29.7901	21.4135	4.25857	4.28548	0.097977	0.015725	0.012664		614	41.7647	43.2242	36.7978	20.7871	23.5909	2.87999	0.801716	0.124758	0.032141		614	35.7493	35.9921	28.0131	22.0324	9.88236	2.04743	0.667985	0.08582	0.02223	0.030083
614.5	37.7114	31.178	29.2528	20.7344	4.08378	4.21157	0.083335	0.018621	0.010591		614.5	40.5889	42.0024	35.9578	20.6242	23.2302	2.85991	0.713688	0.164339	0.052692		614.5	35.0896	35.4772	27.3079	21.5709	9.79931	1.96514	0.565428	0.102606	0.048166	0.019992
615	36.9446	30.4907	28.9618	20.0766	3.87033	4.12117	0.076725	0.021322	0.004389		615	39.4487	40.8757	35.2263	20.4058	22.7993	2.78895	0.597641	0.187597	0.060838		615	34.5007	34.9529	26.8507	21.1175	9.58776	2.01954	0.4851	0.121218	0.060166	0.004497
615.5	36.0237	29.8574	28.6343	19.43	3.65911	3.96545	0.065545	0.035434	-0.003838		615.5	38.3974	40.0332	34.6341	20.0064	22.3335	2.66068	0.453027	0.188074	0.068211		615.5	33.9517	34.3964	26.6415	20.7224	9.3325	2.06279	0.422612	0.136293	0.055777	-0.019595
616	35.1113	29.265	28.2366	18.9444	3.49195	3.80332	0.053883	0.053016	-0.009415		616	37.4745	39.3905	34.0939	19.4928	21.8771	2.52955	0.346884	0.174265	0.074753		616	33.304	33.7654	26.3555	20.2819	8.99425	2.13485	0.387176	0.147363	0.052853	-0.040771
616.5	34.2507	28.6923	27.6655	18.6905	3.36702	3.63155	0.046191	0.06051	-0.007701		616.5	36.7196	38.9028	33.5578	18.8666	21.527	2.39018	0.293606	0.136788	0.077775		616.5	32.4732	32.9431	25.9176	19.8046	8.58498	2.15627	0.363823	0.133192	0.053313	-0.051371
617	33.405	28.1102	26.9887	18.5114	3.35796	3.49718	0.044682	0.065808	-0.004083		617	36.0373	38.2832	32.8721	18.1881	21.177	2.24395	0.275729	0.096723	0.094044		617	31.4486	32.0512	25.327	19.3239	8.18848	2.13621	0.344671	0.107282	0.057935	-0.040797
617.5	32.6969	27.4522	26.1033	18.3148	3.39951	3.42539	0.047265	0.070243	0.000391		617.5	35.2846	37.4825	32.0353	17.5581	20.8141	2.09395	0.296554	0.059651	0.115784		617.5	30.6094	31.2136	24.6121	18.8942	7.92148	2.06822	0.306654	0.078758	0.071688	-0.017521
618	32.1882	26.6784	25.2612	18.0546	3.45724	3.4441	0.046385	0.071163	0.001738		618	34.5749	36.5652	31.2661	16.9684	20.309	2.02511	0.316552	0.0304	0.140426		618	29.9274	30.3815	23.9452	18.5274	7.79093	1.97154	0.278651	0.057098	0.090081	0.00353
618.5	31.6888	25.9423	24.6003	17.7519	3.48552	3.47809	0.03822	0.059317	0.000456		618.5	33.8561	35.4984	30.5887	16.5692	19.7625	1.9991	0.361957	0.006306	0.143539		618.5	29.4055	29.7612	23.4159	18.2164	7.6741	1.88399	0.260129	0.045265	0.109604	0.023662
619	31.2608	25.2972	23.9384	17.3288	3.45574	3.42813	0.03082	0.049096	-0.002508		619	33.1304	34.4434	29.9822	16.2419	19.2417	1.99631	0.407478	-0.008794	0.123298		619	29.0101	29.2764	23.0836	17.9204	7.62922	1.80387	0.259064	0.039927	0.116988	0.029666
619.5	30.8743	24.7201	23.4159	16.9492	3.36148	3.31952	0.026996	0.038842	-0.007367		619.5	32.5287	33.5787	29.5077	15.9881	18.7061	2.03031	0.437061	-0.013378	0.088269		619.5	28.6279	28.8321	22.7513	17.5771	7.58786	1.70673	0.260476	0.047198	0.120662	0.024842
620	30.395	24.2684	22.8541	16.5584	3.17744	3.15937	0.022502	0.024423	-0.009406		620	32.0921	32.9132	29.1841	15.6957	18.2504	2.07884	0.45623	-0.015389	0.04528		620	28.1194	28.373	22.3793	17.2362	7.4961	1.59975	0.257374	0.048434	0.113977	0.012274
620.5	29.8294	23.989	22.3631	16.1844	2.99491	2.9475	0.016139	0.008825	-0.008218		620.5	31.776	32.2488	29.0113	15.4177	17.9236	2.08287	0.44538	-0.012617	0.012539		620.5	27.4145	27.9354	22.0172	16.843	7.32596	1.48397	0.258014	0.044723	0.104972	0.005918
621	29.2377	23.776	21.8541	15.8835	2.79717	2.76302	0.015439	-0.002679	-0.002677		621	31.3531	31.6396	28.7593	15.1893	17.6968	1.99464	0.418851	0.000808	-0.004784		621	26.6926	27.5716	21.5952	16.4585	7.14447	1.39129	0.239526	0.041452	0.098135	0.005688
621.5	28.5542	23.4589	21.4172	15.6287	2.61872	2.69817	0.020003	-0.007918	-0.001903		621.5	30.928	31.1117	28.4283	14.8973	17.4127	1.91033	0.36374	0.025183	0.001152		621.5	25.9971	27.0714	21.1248	16.2133	6.97243	1.41161	0.221254	0.03961	0.087829	0.005428
622	27.7864	23.1058	21.147	15.3686	2.49173	2.69089	0.01873	-0.013721	-0.006421		622	30.2564	30.4831	27.9745	14.6143	17.118	1.86332	0.31579	0.051282	0.010397		622	25.4027	26.5932	20.6955	15.9968	6.78256	1.3995	0.196124	0.037725	0.075293	0.013899
622.5	27.1541	22.6088	20.7963	15.1261	2.45195	2.7086	0.014103	-0.01568	-0.013124		622.5	29.4297	29.8317	27.3695	14.4386	16.8172	1.83323	0.288779	0.073487	0.008053		622.5	24.9295	26.1912	20.312	15.8336	6.65599	1.3631	0.178341	0.03332	0.061211	0.009202
623	26.6678	21.9286	20.5201	14.9359	2.44211	2.74157	0.026204	-0.014862	-0.020977		623	28.5043	29.338	26.6523	14.3431	16.5368	1.81363	0.277181	0.084465	0.004089		623	24.5446	25.7079	19.9069	15.7235	6.53716	1.24662	0.156315	0.024918	0.045719	-0.002285
623.5	26.1988	21.2803	20.1982	14.7192	2.44989	2.72581	0.041439	-0.008725	-0.029844		623.5	27.6563	29.0431	25.8915	14.1762	16.289	1.79805	0.273916	0.088632	-0.001692		623.5	24.2981	25.1984	19.4188	15.6246	6.46377	1.06163	0.127231	0.018782	0.025834	-0.023068
624	25.7437	20.8142	19.9585	14.494	2.48283	2.62093	0.051419	-0.009384	-0.035378		624	26.9824	28.6799	25.2573	14.0328	16.0747	1.72511	0.277345	0.071463	-0.006799		624	23.9747	24.7219	18.9851	15.4476	6.40848	0.824788	0.108215	0.013896	0.013513	-0.042246
624.5	25.4818	20.4597	19.7765	14.2645	2.50138	2.49278	0.063903	-0.016506	-0.03109		624.5	26.499	28.4114	24.7204	13.94	15.8928	1.60103	0.279729	0.04517	-0.008808		624.5	23.5881	24.4323	18.657	15.1923	6.38351	0.560497	0.096365	0.008855	0.01128	-0.058788
625	25.1133	20.1713	19.598	14.007	2.46938	2.40561	0.081339	-0.027053	-0.021326		625	26.3074	28.2869	24.2863	13.762	15.6859	1.45338	0.267428	0.021736	-0.005734		625	23.1428	24.1314	18.3696	14.9815	6.32995	0.489046	0.091118	0.007018	0.017094	-0.067341
625.5	24.6414	20.0677	19.4712	13.6394	2.38096	2.31117	0.090463	-0.030751	-0.011723		625.5	26.0865	28.0645	23.9189	13.4586	15.4441	1.3294	0.230166	0.004805	-0.003287		625.5	22.7673	23.7633	18.1672	14.6723	6.29697	0.523461	0.091823	0.00653	0.023883	-0.056141
626	24.2535	19.9092	19.2489	13.2916	2.29197	2.25939	0.078051	-0.031417	-0.004692		626	25.9113	27.8333	23.6473	13.2078	15.1758	1.24701	0.183085	-0.002565	-0.000875		626	22.441	23.3985	17.9054	14.3301	6.23805	0.655645	0.095957	0.009753	0.034833	-0.040205
626.5	23.8124	19.649	18.9318	12.9599	2.18233	2.25358	0.069706	-0.023363	-0.000627		626.5	25.6651	27.6255	23.3145	12.9807	14.8604	1.18952	0.156417	-0.00333	0.00164		626.5	22.0849	22.9091	17.6036	14.0461	6.15067	0.785942	0.101649	0.010799	0.040929	-0.020192
627	23.3348	19.4543	18.3943	12.6962	2.09745	2.27607	0.060063	-0.00315	-0.002283		627	25.3238	27.4595	22.8909	12.7223	14.516	1.16485	0.150148	0.012137	0.00491		627	21.8718	22.3243	17.2308	13.7804	6.04207	0.880994	0.101953	0.013679	0.041977	-0.00528
627.5	22.75	19.422	17.769	12.4599	2.0031	2.25852	0.042502	0.014918	-0.005682		627.5	24.956	27.0707	22.5167	12.4882	14.163	1.09852	0.160914	0.023001	0.003315		627.5	21.6228	21.7357	16.8864	13.5718	5.89575	0.887027	0.094063	0.01953	0.039302	0.006797
628	22.2638	19.3053	17.1202	12.291	1.94243	2.22186	0.026426	0.024057	-0.012228		628	24.5475	26.5336	22.1268	12.3077	13.8093	1.00854	0.180983	0.029178	0.000461		628	21.3481	21.2669	16.5381	13.3516	5.79391	0.777883	0.083601	0.023016	0.031166	0.010191
628.5	21.8148	19.0428	16.5643	12.1662	1.91369	2.16985	0.015359	0.022424	-0.019825		628.5	24.1635	26.0317	21.75	12.1102	13.5365	0.930083	0.202506	0.030808	-0.000599		628.5	21.0458	20.8374	16.2506	13.236	5.70671	0.685938	0.071862	0.022747	0.021048	0.006764
629	21.3549	18.7463	16.1943	11.9987	1.85541	2.06243	0.014064	0.020094	-0.023256		629	23.6356	25.3432	21.315	11.7838	13.2601	0.858578	0.1993	0.02717	-0.004647		629	20.7376	20.5481	16.1344	12.9981	5.62863	0.621068	0.060736	0.019135	0.012374	0.003942
629.5	21.2014	18.2601	15.9639	11.8146	1.85333	1.99245	0.004274	0.015116	-0.029779		629.5	23.0806	24.5963	20.9075	11.4762	13.0432	0.800072	0.166892	0.018274	-0.011549		629.5	20.4405	20.3057	15.9939	12.7331	5.5479	0.609148	0.053372	0.013037	0.006996	-0.003595
630	21.03	17.583	15.8711	11.5922	1.81491	1.95154	-0.001302	0.006094	-0.042153		630	22.5614	23.9462	20.5101	11.1739	12.8366	0.777658	0.133534	0.005936	-0.017675		630	19.9894	20.0677	15.828	12.4544	5.49158	0.643686	0.048081	0.001901	0.006335	-0.00902
630.5	20.962	16.986	15.7902	11.3707	1.79714	1.93549	-0.004868	0.00245	-0.054393		630.5	22.0401	23.3964	20.1218	10.9248	12.6481	0.798061	0.102406	0.001231	-0.018128		630.5	19.6163	19.9029	15.6214	12.1798	5.43004	0.695272	0.045161	-0.012871	0.010458	-0.01581
631	20.8118	16.5927	15.7034	11.127	1.77252	1.94265	-0.009899	-0.000222	-0.058406		631	21.6445	22.938	19.8126	10.7767	12.458	0.820979	0.076369	-0.003795	-0.017317		631	19.3083	19.8285	15.4871	12.0126	5.35096	0.734163	0.0492	-0.012256	0.015601	-0.021153
631.5	20.5276	16.2179	15.5413	10.91	1.76982	1.93774	-0.014775	-0.006591	-0.060792		631.5	21.3678	22.5832	19.5708	10.7054	12.2803	0.849873	0.067213	-0.005083	-0.012345		631.5	19.0437	19.6902	15.3558	11.8881	5.26297	0.746771	0.05979	-0.006526	0.019102	-0.026818
632	20.1304	15.8763	15.3558	10.6829	1.75704	1.88018	-0.020495	-0.016254	-0.062343		632	21.1391	22.4357	19.3908	10.6631	12.1651	0.906055	0.074133	-0.004948	-0.008851		632	18.8166	19.4719	15.2458	11.8716	5.17672	0.690378	0.074296	0.002534	0.018855	-0.028755
632.5	19.4874	15.6637	15.2196	10.4898	1.69763	1.72759	-0.022428	-0.024	-0.053111		632.5	20.9567	22.2549	19.1862	10.6068	11.9657	0.941393	0.07579	-0.006155	-0.005614		632.5	18.5934	19.3002	15.2698	11.7669	5.07496	0.614306	0.080931	0.014244	0.016191	-0.032981
633	18.9488	15.4924	15.0794	10.3267	1.69536	1.56215	-0.026302	-0.028666	-0.039942		633	20.7256	21.9561	18.9827	10.53	11.8077	0.921936	0.067235	-0.009448	-0.002473		633	18.4206	19.022	15.2694	11.6792	4.92407	0.540372	0.083539	0.024313	0.001951	-0.036803
633.5	18.3903	15.2231	14.9806	10.1768	1.64687	1.3753	-0.028307	-0.03079	-0.027734		633.5	20.5328	21.6406	18.7388	10.3699	11.6381	0.868975	0.054217	-0.016202	-0.003231		633.5	18.0654	18.6097	15.1055	11.5176	4.77432	0.500539	0.081897	0.025282	-0.01553	-0.038899
634	18.0286	15.0357	14.9095	10.05	1.54854	1.23388	-0.024747	-0.0275	-0.01774		634	20.2249	21.2873	18.47	10.2228	11.4714	0.797532	0.048016	-0.019209	-0.001846		634	17.6004	18.1643	14.8147	11.2962	4.63362	0.497233	0.066302	0.009977	-0.032038	-0.035474
634.5	17.8273	14.9534	14.828	9.90349	1.4513	1.21103	-0.020382	-0.023103	-0.014213		634.5	19.8354	20.8905	18.1373	10.0467	11.2738	0.737152	0.048523	-0.020141	-0.001677		634.5	17.2308	17.8102	14.4511	11.1378	4.527	0.514482	0.049916	0.000667	-0.048283	-0.031499
635	17.7454	14.7359	14.6294	9.79797	1.41768	1.25639	-0.01632	-0.022361	-0.019797		635	19.4367	20.5049	17.7668	9.82779	11.0651	0.706142	0.055703	-0.014972	0.000391		635	16.8382	17.4388	13.9693	10.9325	4.43639	0.521278	0.034907	-0.009	-0.058129	-0.033038
635.5	17.864	14.3805	14.2987	9.68125	1.39046	1.34381	-0.017302	-0.022775	-0.032868		635.5	19.0089	20.2683	17.399	9.50798	10.9017	0.725076	0.064437	-0.009024	-0.004385		635.5	16.4502	17.0956	13.4493	10.829	4.37453	0.514959	0.024133	-0.015554	-0.063113	-0.036807
636	17.8244	14.0387	13.9155	9.61635	1.31248	1.42264	-0.019597	-0.02176	-0.047636		636	18.5731	19.9766	16.9935	9.15611	10.7353	0.788719	0.063729	-0.004901	-0.010738		636	16.1009	16.8799	13.0967	10.6186	4.33613	0.507012	0.011063	-0.01489	-0.059688	-0.047883
636.5	17.7237	13.78	13.4699	9.5279	1.28135	1.41696	-0.027128	-0.027304	-0.060834		636.5	18.2064	19.6566	16.6819	8.90123	10.5464	0.841996	0.056061	-0.002226	-0.014235		636.5	15.8802	16.7221	12.8633	10.4688	4.29843	0.468005	0.004842	-0.011933	-0.050482	-0.06686
637	17.4321	13.5311	13.0002	9.44582	1.27265	1.29906	-0.031743	-0.036547	-0.068803		637	17.9581	19.2705	16.4431	8.64029	10.3623	0.84712	0.044109	-0.003981	-0.019398		637	15.6229	16.5002	12.6341	10.2623	4.28685	0.443165	0.010525	-0.009437	-0.044185	-0.095257
637.5	17.0692	13.4096	12.6381	9.32242	1.19423	1.15387	-0.033319	-0.040053	-0.064274		637.5	17.875	18.8908	16.227	8.48451	10.2316	0.783397	0.030923	-0.007185	-0.019012		637.5	15.3184	16.2128	12.4802	10.0246	4.25454	0.442782	0.012473	-0.013261	-0.039983	-0.116148
638	16.6052	13.4062	12.3737	9.10396	1.09041	1.02895	-0.032762	-0.043899	-0.061033		638	17.7898	18.5634	16.0405	8.43976	10.1417	0.662048	0.021871	-0.01171	-0.017354		638	15.1798	15.9728	12.3667	9.82944	4.22985	0.461797	0.016319	-0.015983	-0.039402	-0.124528
638.5	16.0633	13.4064	12.2305	8.80406	1.04069	0.9262	-0.028001	-0.054261	-0.059957		638.5	17.6557	18.3546	15.8378	8.50847	10.0346	0.558139	0.017849	-0.009914	-0.018502		638.5	15.0499	15.6464	12.1797	9.58055	4.19166	0.442259	0.023684	-0.026077	-0.037591	-0.12346
639	15.6816	13.2694	12.161	8.42248	1.00658	0.908248	-0.024115	-0.063376	-0.055315		639	17.4439	18.2576	15.6028	8.47652	9.92475	0.483027	0.016521	-0.006348	-0.026617		639	14.915	15.3829	11.9275	9.38946	4.11847	0.420803	0.033551	-0.037257	-0.038248	-0.112794
639.5	15.3758	13.0325	12.1173	8.1515	0.972118	0.998066	-0.021372	-0.06451	-0.049803		639.5	17.041	18.1269	15.2802	8.34587	9.82347	0.473738	0.018977	-0.004014	-0.040066		639.5	14.793	15.16	11.702	9.12223	4.02885	0.421777	0.037673	-0.045812	-0.040393	-0.090345
640	15.154	12.7378	12.0311	7.97429	0.920949	1.09156	-0.022461	-0.071482	-0.040174		640	16.5684	17.9746	15.029	8.25269	9.64832	0.503925	0.020534	-0.004769	-0.053421		640	14.6395	15.0445	11.5074	8.94074	3.94501	0.388576	0.038014	-0.057113	-0.034291	-0.064974
640.5	14.9158	12.3808	11.8138	7.94547	0.904812	1.13172	-0.016489	-0.081094	-0.029992		640.5	15.9923	17.6896	14.8703	8.10448	9.42336	0.535354	0.020105	-0.009981	-0.066827		640.5	14.3504	14.9479	11.2126	8.81818	3.88694	0.353205	0.039187	-0.070745	-0.033153	-0.052771
641	14.7326	12.0468	11.5834	8.03804	0.862302	1.16329	-0.013178	-0.082758	-0.020705		641	15.5351	17.2949	14.7223	7.93454	9.18121	0.554463	0.021977	-0.015942	-0.069693		641	13.9449	14.7919	10.9947	8.74611	3.81138	0.336896	0.037395	-0.075463	-0.038512	-0.04676
641.5	14.5942	11.7183	11.3015	8.15653	0.775807	1.17761	-0.015115	-0.078862	-0.023272		641.5	15.1162	16.7925	14.6063	7.78695	9.02811	0.512302	0.025207	-0.027543	-0.060187		641.5	13.5964	14.6137	10.913	8.68294	3.74394	0.322011	0.032189	-0.079586	-0.047291	-0.044402
642	14.4204	11.5	11.0239	8.17415	0.722192	1.15348	-0.015044	-0.074408	-0.042124		642	14.8237	16.2899	14.4779	7.72586	8.86791	0.4522	0.02709	-0.038011	-0.043354		642	13.326	14.3211	10.8355	8.54472	3.66158	0.277636	0.026306	-0.083556	-0.05009	-0.046421
642.5	14.3446	11.319	10.7273	7.99522	0.686137	1.13327	-0.015298	-0.069	-0.062801		642.5	14.6903	15.8384	14.2466	7.6034	8.68424	0.374738	0.02686	-0.044079	-0.028853		642.5	13.1551	14.051	10.7744	8.29527	3.58806	0.239853	0.018506	-0.082076	-0.050897	-0.048851
643	14.3172	11.1658	10.4956	7.78148	0.69874	1.13434	-0.021749	-0.053543	-0.085148		643	14.6007	15.4468	13.8902	7.36595	8.56136	0.322037	0.027773	-0.049107	-0.022534		643	13.0767	13.7226	10.7202	7.91979	3.51909	0.228597	0.009478	-0.070448	-0.049656	-0.043935
643.5	14.2125	11.0708	10.3445	7.45977	0.707166	1.11966	-0.032204	-0.042949	-0.108636		643.5	14.5699	15.1793	13.4672	7.15068	8.41505	0.28786	0.025376	-0.058014	-0.027252		643.5	12.9929	13.4467	10.6374	7.55019	3.45355	0.206695	-0.004115	-0.055949	-0.035235	-0.031714
644	13.9763	10.9218	10.1913	7.13656	0.73771	1.06385	-0.028237	-0.041567	-0.123417		644	14.4367	14.9965	13.0217	6.93459	8.19817	0.296313	0.018905	-0.066975	-0.03999		644	12.8742	13.2092	10.4001	7.29426	3.43289	0.173597	-0.010725	-0.051367	-0.021705	-0.025319
644.5	13.5966	10.7859	10.0644	6.90642	0.755426	0.977875	-0.027499	-0.047	-0.128144		644.5	14.2841	14.851	12.5773	6.70129	7.90215	0.341888	0.012612	-0.068423	-0.055437		644.5	12.673	12.9897	10.1106	7.18369	3.38069	0.158564	-0.012521	-0.043324	-0.012274	-0.023554
645	13.1433	10.5374	9.92598	6.79118	0.746406	0.86232	-0.031131	-0.059092	-0.122936		645	14.0243	14.6886	12.2276	6.52951	7.64029	0.358996	0.006994	-0.070089	-0.064395		645	12.2806	12.7741	9.86989	7.19598	3.31178	0.147358	-0.009243	-0.038126	-0.006972	-0.02712
645.5	12.599	10.2807	9.84981	6.71293	0.731834	0.719339	-0.032051	-0.073738	-0.120406		645.5	13.7383	14.5322	11.9892	6.42272	7.41417	0.355124	0.001927	-0.072656	-0.063538		645.5	11.8118	12.5371	9.6154	7.33832	3.20649	0.128337	-0.001755	-0.041506	-0.003166	-0.035324
646	12.1262	9.98705	9.68606	6.60711	0.704181	0.61435	-0.035625	-0.090474	-0.109131		646	13.4651	14.2896	11.7539	6.31376	7.1884	0.339139	-0.001842	-0.080333	-0.057701		646	11.3826	12.36	9.41617	7.38577	3.08484	0.126515	0.004263	-0.049951	-0.007792	-0.042217
646.5	11.8495	9.64784	9.49582	6.55041	0.684595	0.517998	-0.048977	-0.095519	-0.087589		646.5	13.2045	14.0513	11.602	6.20638	7.06034	0.318814	-0.00241	-0.091578	-0.055679		646.5	11.0096	12.1054	9.27873	7.36855	2.93134	0.130001	0.011736	-0.058962	-0.018128	-0.04571
647	11.6033	9.40459	9.27044	6.45592	0.664935	0.468402	-0.063693	-0.090662	-0.073929		647	12.9599	13.8177	11.5243	6.09463	7.01089	0.261391	-0.000599	-0.113769	-0.059478		647	10.6984	11.8531	9.18177	7.21503	2.77988	0.137369	0.012703	-0.059504	-0.027944	-0.038595
647.5	11.4088	9.15602	9.01781	6.28899	0.660556	0.470935	-0.062547	-0.073944	-0.067697		647.5	12.7554	13.5519	11.4133	5.957	6.97412	0.206781	0.000756	-0.139048	-0.064209		647.5	10.5318	11.5781	9.02067	7.02353	2.68276	0.132439	0.015884	-0.061884	-0.038274	-0.02891
648	11.2148	8.98296	8.72633	6.084	0.643632	0.473834	-0.054777	-0.051923	-0.069174		648	12.5849	13.2533	11.2726	5.81571	6.90447	0.157695	0.001764	-0.152196	-0.078118		648	10.5126	11.2847	8.85711	6.83733	2.60547	0.127179	0.014831	-0.06066	-0.048573	-0.025998
648.5	11.0204	8.80376	8.40265	5.89434	0.604087	0.46097	-0.04448	-0.03581	-0.075415		648.5	12.3997	12.9141	11.1412	5.73519	6.77717	0.115051	0.000688	-0.152393	-0.094788		648.5	10.453	10.998	8.67836	6.69136	2.54811	0.117064	0.012256	-0.051333	-0.0544	-0.030319
649	10.7281	8.65291	8.19498	5.70899	0.547499	0.432059	-0.021846	-0.025235	-0.093226		649	12.2213	12.5756	10.9756	5.66222	6.62422	0.092352	-0.003285	-0.131805	-0.102602		649	10.3522	10.7582	8.43313	6.60936	2.53627	0.108467	0.013682	-0.044884	-0.043656	-0.045345
649.5	10.3787	8.5333	8.00216	5.51012	0.466124	0.394374	-0.002393	-0.032341	-0.110371		649.5	11.9818	12.1884	10.707	5.5702	6.39062	0.092617	-0.005833	-0.104068	-0.099389		649.5	10.2949	10.6064	8.21711	6.46316	2.55152	0.124658	0.013124	-0.045838	-0.032634	-0.065949
650	10.1636	8.34643	7.85669	5.40001	0.381274	0.33405	0.006044	-0.046172	-0.114551		650	11.675	11.8641	10.3941	5.47477	6.13923	0.117012	-0.005599	-0.07066	-0.09274		650	10.116	10.4066	8.02922	6.33279	2.58155	0.145135	0.00979	-0.053883	-0.022831	-0.094116
650.5	9.88876	8.12061	7.73806	5.38264	0.284432	0.285851	0.004786	-0.064322	-0.111732		650.5	11.3168	11.6098	10.132	5.34464	5.93658	0.123077	-0.010337	-0.044764	-0.084975		650.5	9.791	10.235	7.93506	6.13964	2.59365	0.160972	0.003564	-0.054823	-0.015634	-0.121102
651	9.58592	7.86399	7.71076	5.37436	0.2205	0.272679	-0.007333	-0.082758	-0.116263		651	10.9273	11.3955	9.84392	5.17645	5.71514	0.128398	-0.015758	-0.023272	-0.067196		651	9.39334	10.0465	7.77458	5.88316	2.57791	0.171762	0.002009	-0.052966	-0.013502	-0.135111
651.5	9.33449	7.65805	7.69628	5.31343	0.17082	0.289992	-0.029337	-0.092551	-0.125656		651.5	10.5566	11.1328	9.57117	5.05602	5.5436	0.120821	-0.018384	-0.01079	-0.052743		651.5	8.99471	9.78447	7.62112	5.63882	2.53113	0.171063	-0.002515	-0.056977	-0.014853	-0.146879
652	9.17432	7.44855	7.61072	5.22714	0.149224	0.320113	-0.057024	-0.09969	-0.136072		652	10.2166	10.8501	9.35114	4.99837	5.4152	0.101875	-0.02332	-0.016256	-0.048573		652	8.62182	9.42507	7.34895	5.47884	2.40535	0.154758	-0.010269	-0.050434	-0.02446	-0.150241
652.5	9.0264	7.21396	7.48389	5.1214	0.15897	0.361356	-0.078495	-0.095721	-0.139786		652.5	9.96736	10.5923	9.07066	4.91415	5.34529	0.082751	-0.031131	-0.022667	-0.05764		652.5	8.27778	9.07465	6.9894	5.3401	2.2612	0.124224	-0.014723	-0.045925	-0.030836	-0.141404
653	8.81345	7.02568	7.3132	4.94627	0.176651	0.375781	-0.098823	-0.08843	-0.135708		653	9.76346	10.2997	8.75637	4.82024	5.30856	0.056881	-0.037933	-0.039259	-0.07097		653	8.07915	8.78381	6.61865	5.21652	2.11796	0.097786	-0.014549	-0.050892	-0.044664	-0.121443
653.5	8.64269	6.86171	7.09577	4.69651	0.205243	0.374771	-0.111884	-0.080528	-0.127484		653.5	9.56123	10.0909	8.40053	4.75133	5.26369	0.04048	-0.039005	-0.06466	-0.093376		653.5	7.91025	8.45505	6.23351	5.14947	1.96816	0.082619	-0.019222	-0.07251	-0.064868	-0.098124
654	8.44428	6.64365	6.807	4.46785	0.221018	0.361031	-0.107729	-0.078541	-0.103812		654	9.36639	9.94333	8.09786	4.6719	5.25456	0.034912	-0.040463	-0.093493	-0.123502		654	7.7718	8.15992	6.05009	5.11202	1.83875	0.065072	-0.023335	-0.097799	-0.086313	-0.079183
654.5	8.10595	6.40223	6.50544	4.2912	0.222983	0.343701	-0.098749	-0.086649	-0.081658		654.5	9.11404	9.82049	7.80408	4.54955	5.17849	0.037903	-0.040981	-0.111526	-0.142135		654.5	7.60821	7.91965	5.94736	5.00049	1.72863	0.059128	-0.021141	-0.116241	-0.109857	-0.054844
655	7.70241	6.22167	6.26253	4.12522	0.206634	0.322649	-0.088862	-0.093463	-0.061814		655	8.82266	9.61103	7.58798	4.42032	5.09476	0.034282	-0.038226	-0.113189	-0.144152		655	7.38814	7.71619	5.96137	4.86763	1.66217	0.061621	-0.018716	-0.135222	-0.124152	-0.044059
655.5	7.33888	6.09892	6.08039	3.99209	0.173333	0.289974	-0.072224	-0.099196	-0.05505		655.5	8.48489	9.32162	7.4339	4.35456	5.02517	0.027185	-0.036884	-0.109857	-0.132847		655.5	7.16805	7.54342	5.97502	4.79687	1.61499	0.065217	-0.019645	-0.141662	-0.128801	-0.050601
656	7.07611	5.97034	5.90165	3.95331	0.146833	0.265927	-0.060975	-0.10156	-0.055747		656	8.18943	9.00548	7.29129	4.23564	4.968	0.021818	-0.043094	-0.095673	-0.113942		656	6.94127	7.42023	5.97449	4.73703	1.60983	0.067256	-0.018988	-0.134946	-0.122499	-0.071287
656.5	6.81104	5.86725	5.76222	3.93725	0.132202	0.217254	-0.069222	-0.097699	-0.068205		656.5	7.92389	8.63125	7.23296	4.0776	4.87247	0.018836	-0.046278	-0.079703	-0.083061		656.5	6.76344	7.42448	5.92069	4.65835	1.64316	0.071987	-0.015369	-0.110717	-0.11215	-0.098855
657	6.67644	5.82409	5.64412	3.91139	0.132897	0.162205	-0.089	-0.089595	-0.090801		657	7.7159	8.23476	7.15739	3.90791	4.71182	0.023359	-0.038014	-0.071638	-0.051799		657	6.59506	7.43014	5.75696	4.59921	1.66275	0.074625	-0.013768	-0.097384	-0.101799	-0.128339
657.5	6.60591	5.69175	5.50986	3.84364	0.145473	0.117276	-0.103406	-0.087964	-0.113801		657.5	7.54317	7.90621	7.07968	3.73825	4.54619	0.037519	-0.028601	-0.073024	-0.035888		657.5	6.56465	7.40697	5.61362	4.56004	1.64703	0.070487	-0.013807	-0.092467	-0.097669	-0.16422
658	6.52226	5.51904	5.3205	3.76024	0.163712	0.086517	-0.112755	-0.091693	-0.13404		658	7.39228	7.68671	7.01748	3.58847	4.32225	0.054443	-0.022014	-0.077738	-0.038987		658	6.57907	7.29022	5.48966	4.46185	1.61678	0.062463	-0.011204	-0.092638	-0.10505	-0.187413
658.5	6.39579	5.34753	5.12529	3.61228	0.178493	0.073423	-0.117881	-0.101686	-0.142758		658.5	7.20437	7.49682	6.96098	3.43199	4.14113	0.063667	-0.016025	-0.078528	-0.054959		658.5	6.53297	7.09551	5.38862	4.32224	1.5171	0.050367	-0.009769	-0.100864	-0.111736	-0.195382
659	6.21119	5.21184	4.98869	3.41583	0.174254	0.072345	-0.106155	-0.107615	-0.141332		659	6.93861	7.33455	6.86893	3.39494	4.0098	0.064597	-0.01323	-0.083345	-0.075282		659	6.44669	6.83961	5.22704	4.18386	1.37233	0.039037	-0.014818	-0.116994	-0.111191	-0.188254
659.5	6.01614	5.13433	4.8324	3.22544	0.144233	0.086519	-0.081823	-0.115927	-0.124235		659.5	6.68799	7.18693	6.69435	3.39156	3.98047	0.04963	-0.025343	-0.083397	-0.098217		659.5	6.38081	6.52025	5.06018	4.0405	1.24085	0.027896	-0.020005	-0.139131	-0.109914	-0.168591
660	5.74541	5.08727	4.68952	3.05945	0.11473	0.108868	-0.058901	-0.115608	-0.102901		660	6.45778	7.07438	6.53095	3.41801	3.94523	0.032337	-0.043638	-0.078886	-0.11497		660	6.28343	6.25145	4.83722	3.86176	1.17792	0.018844	-0.032413	-0.139389	-0.112048	-0.135317
660.5	5.50784	5.12915	4.55162	2.97608	0.084408	0.123576	-0.048552	-0.105428	-0.076352		660.5	6.32138	6.89864	6.33521	3.44421	3.89493	0.012538	-0.054397	-0.07184	-0.125304		660.5	6.09972	6.04115	4.58143	3.71806	1.1467	0.010124	-0.047358	-0.139476	-0.109241	-0.094122
661	5.25849	5.16167	4.47738	2.92396	0.070868	0.13748	-0.047309	-0.103521	-0.054599		661	6.20296	6.73532	6.08414	3.41661	3.81555	-0.003758	-0.057491	-0.066667	-0.134784		661	5.99821	5.90857	4.2986	3.60145	1.09106	0.004833	-0.062868	-0.139951	-0.112892	-0.063571
661.5	5.05465	5.16992	4.4091	2.91508	0.068864	0.141619	-0.051115	-0.103146	-0.045031		661.5	6.13071	6.59602	5.86158	3.34901	3.65343	-0.014035	-0.05717	-0.062894	-0.146053		661.5	5.94056	5.83341	4.06452	3.46374	1.06398	0.006005	-0.073734	-0.138634	-0.128142	-0.046653
662	4.89985	5.13854	4.30274	2.90546	0.075877	0.135719	-0.063105	-0.11379	-0.04576		662	6.00316	6.44984	5.65824	3.1733	3.4923	-0.01263	-0.051922	-0.060482	-0.156671		662	5.84829	5.79047	3.94128	3.31616	0.972922	0.011278	-0.079732	-0.131369	-0.149879	-0.048153
662.5	4.7854	5.04236	4.22623	2.90323	0.099866	0.120029	-0.082664	-0.115263	-0.048946		662.5	5.79255	6.32014	5.48307	2.96831	3.30658	-0.000508	-0.039627	-0.069317	-0.165866		662.5	5.6918	5.75808	3.87735	3.17204	0.820688	0.019586	-0.0794	-0.121953	-0.161402	-0.06441
663	4.72734	4.91412	4.12373	2.86563	0.110463	0.090814	-0.101606	-0.12456	-0.052901		663	5.56688	6.20189	5.28597	2.74634	3.18639	0.008148	-0.033502	-0.08712	-0.163695		663	5.58173	5.67557	3.88909	3.03185	0.675016	0.029048	-0.070569	-0.123866	-0.161448	-0.088571
663.5	4.63108	4.72712	3.98397	2.75736	0.115899	0.059981	-0.116766	-0.134983	-0.067345		663.5	5.30619	6.10022	5.17312	2.54771	3.07385	0.01722	-0.037857	-0.109588	-0.14956		663.5	5.47447	5.57771	3.91215	2.89534	0.611113	0.03961	-0.063777	-0.109864	-0.156938	-0.114634
664	4.59792	4.54213	3.77185	2.66361	0.113807	0.055311	-0.135001	-0.131786	-0.088697		664	5.19497	6.00171	5.05162	2.4114	3.00805	0.022567	-0.03787	-0.124829	-0.127784		664	5.31682	5.43524	3.94947	2.83765	0.636996	0.041771	-0.062801	-0.0952	-0.127042	-0.128458
664.5	4.56612	4.33419	3.58742	2.53792	0.104703	0.080272	-0.151423	-0.134042	-0.10971		664.5	5.15874	5.87833	4.89677	2.29938	2.94937	0.020998	-0.034448	-0.142762	-0.111586		664.5	5.18612	5.28603	3.9657	2.82366	0.679998	0.032552	-0.072285	-0.08797	-0.093743	-0.138243
665	4.4932	4.09823	3.46948	2.43647	0.090853	0.10509	-0.157602	-0.140152	-0.129051		665	5.20261	5.75709	4.77646	2.23773	2.88395	0.012786	-0.028983	-0.151181	-0.105345		665	5.10956	5.17187	3.88515	2.86701	0.791593	0.019968	-0.08407	-0.092528	-0.066777	-0.134632
665.5	4.38664	3.85193	3.3316	2.35273	0.067239	0.144191	-0.146428	-0.156727	-0.149545		665.5	5.20727	5.63435	4.66957	2.19545	2.84887	0.004875	-0.02735	-0.149248	-0.099508		665.5	4.99172	5.06928	3.80183	2.9371	0.876243	0.00369	-0.10787	-0.108458	-0.055641	-0.131022
666	4.28558	3.59146	3.25073	2.3322	0.04833	0.183697	-0.132508	-0.158745	-0.16053		666	5.1612	5.5025	4.55504	2.15754	2.74406	-0.001447	-0.029129	-0.143165	-0.109753		666	4.77027	4.94882	3.68424	2.94241	0.869586	-0.01453	-0.129424	-0.129317	-0.05787	-0.131332
666.5	4.13924	3.36172	3.19361	2.28535	0.02935	0.202684	-0.1142	-0.16222	-0.158487		666.5	5.06117	5.37063	4.41875	2.13501	2.63035	-0.005944	-0.037469	-0.138228	-0.117061		666.5	4.58762	4.81887	3.51935	2.879	0.764693	-0.029983	-0.138135	-0.159183	-0.070706	-0.125144
667	3.93535	3.15939	3.11404	2.20183	0.009766	0.176756	-0.08943	-0.171558	-0.144705		667	4.82377	5.18087	4.31377	2.0939	2.48628	-0.00625	-0.056222	-0.131244	-0.116096		667	4.37512	4.69365	3.31875	2.76438	0.624448	-0.033667	-0.129465	-0.183051	-0.101844	-0.119504
667.5	3.71845	3.00638	2.94757	2.16218	-0.001215	0.14723	-0.076194	-0.172662	-0.138448		667.5	4.59654	4.98787	4.1401	2.03852	2.39382	-0.003482	-0.073085	-0.116166	-0.116391		667.5	4.16098	4.53988	3.11777	2.65249	0.509094	-0.029638	-0.10897	-0.200706	-0.129994	-0.110474
668	3.55797	2.96147	2.74914	2.09337	-0.004428	0.121708	-0.076129	-0.166076	-0.138294		668	4.35726	4.75331	3.93408	1.95002	2.32213	-0.005372	-0.088985	-0.1043	-0.132129		668	3.98656	4.3747	2.97533	2.50367	0.41202	-0.026461	-0.09333	-0.207035	-0.151202	-0.109257
668.5	3.43561	2.98579	2.5969	2.00178	-0.000831	0.077152	-0.085365	-0.156773	-0.137519		668.5	4.16448	4.53423	3.77401	1.8531	2.26938	-0.015263	-0.097473	-0.094977	-0.15774		668.5	3.89285	4.25142	2.83339	2.40099	0.386189	-0.017766	-0.075877	-0.198525	-0.156666	-0.106398
669	3.34348	3.05206	2.46142	1.92383	-0.000868	0.045109	-0.100196	-0.158649	-0.144606		669	3.94815	4.36946	3.67568	1.74772	2.24138	-0.031057	-0.098847	-0.096306	-0.173771		669	3.80667	4.18726	2.74588	2.34208	0.419549	-0.004669	-0.078135	-0.177625	-0.15792	-0.111506
669.5	3.31589	3.1054	2.39832	1.88233	-0.003248	0.030795	-0.12594	-0.15961	-0.158723		669.5	3.7901	4.23445	3.5731	1.65225	2.1599	-0.049426	-0.097048	-0.106742	-0.194599		669.5	3.6981	4.11629	2.70008	2.24325	0.474582	-3.7e-05	-0.094157	-0.154523	-0.14951	-0.129204
670	3.29995	3.11306	2.39957	1.80088	-0.003916	0.031523	-0.146708	-0.165296	-0.16823		670	3.76311	4.1582	3.46958	1.59902	2.05743	-0.065166	-0.100057	-0.130682	-0.205157		670	3.62389	4.04037	2.65038	2.08907	0.503033	-0.011871	-0.118283	-0.134686	-0.141484	-0.150124
670.5	3.25042	3.0657	2.44537	1.68182	-0.00069	0.021042	-0.153877	-0.175951	-0.165834		670.5	3.76865	4.13014	3.41481	1.57229	1.88289	-0.071569	-0.108461	-0.159153	-0.192261		670.5	3.53977	3.93217	2.57083	1.91077	0.495983	-0.024189	-0.13464	-0.119061	-0.149801	-0.167725
671	3.1269	3.00497	2.4665	1.62164	0.006068	0.018376	-0.150873	-0.190324	-0.161243		671	3.87348	4.0612	3.32358	1.53656	1.74803	-0.066397	-0.117467	-0.176443	-0.170461		671	3.42121	3.7805	2.47582	1.78394	0.487278	-0.040254	-0.132467	-0.111146	-0.162912	-0.171333
671.5	2.95271	2.9136	2.45121	1.55829	0.015998	0.02433	-0.141228	-0.196447	-0.159914		671.5	3.97898	3.93333	3.18185	1.47951	1.63611	-0.056896	-0.128884	-0.187283	-0.147202		671.5	3.30169	3.58196	2.34627	1.68176	0.432055	-0.059565	-0.125126	-0.113788	-0.168886	-0.167697
672	2.75038	2.79601	2.4254	1.44539	0.025662	0.020146	-0.128855	-0.189582	-0.154881		672	4.04931	3.77057	3.06694	1.41793	1.60804	-0.04104	-0.141615	-0.181853	-0.140307		672	3.20135	3.36654	2.20096	1.68472	0.362359	-0.070768	-0.109515	-0.115742	-0.172183	-0.15897
672.5	2.55467	2.67415	2.39812	1.34677	0.03166	0.018452	-0.116786	-0.174517	-0.145218		672.5	3.98838	3.6062	3.00879	1.33103	1.64149	-0.027038	-0.143677	-0.166352	-0.137903		672.5	3.11742	3.19642	2.04161	1.75684	0.323341	-0.061766	-0.098393	-0.104003	-0.170569	-0.149493
673	2.40934	2.54724	2.35268	1.32922	0.028905	0.019261	-0.115697	-0.161625	-0.137404		673	3.83056	3.46912	2.93731	1.28903	1.65878	-0.018337	-0.138927	-0.145827	-0.143803		673	3.05386	3.04219	1.91564	1.8242	0.31799	-0.041853	-0.093716	-0.095384	-0.148992	-0.138374
673.5	2.3236	2.40742	2.30523	1.28385	0.017007	0.012784	-0.120063	-0.160846	-0.123972		673.5	3.63711	3.37028	2.86391	1.25385	1.64245	-0.017116	-0.134575	-0.12781	-0.16104		673.5	3.02892	2.93288	1.81836	1.84437	0.332875	-0.027072	-0.100161	-0.094486	-0.117909	-0.136781
674	2.2901	2.23384	2.25732	1.21392	0.003614	0.005623	-0.121736	-0.159582	-0.107215		674	3.42172	3.3975	2.81276	1.2187	1.57656	-0.018749	-0.125558	-0.118461	-0.175263		674	3.04631	2.81443	1.76112	1.78759	0.33774	-0.013202	-0.115207	-0.098061	-0.09674	-0.13776
674.5	2.3092	2.11235	2.15003	1.17857	-0.008903	0.000506	-0.120135	-0.165749	-0.093345		674.5	3.27009	3.38637	2.78075	1.14822	1.48995	-0.021818	-0.111083	-0.113085	-0.184192		674.5	3.01325	2.70277	1.79156	1.67677	0.347849	-0.004621	-0.124452	-0.105782	-0.09281	-0.131074
675	2.32593	2.01385	2.01446	1.17207	-0.015569	-0.007565	-0.116152	-0.171884	-0.083461		675	3.18991	3.33655	2.70975	1.0538	1.35811	-0.026968	-0.088844	-0.116712	-0.177495		675	2.95822	2.57259	1.82491	1.53898	0.321395	-0.001192	-0.126413	-0.12209	-0.090523	-0.117838
675.5	2.28998	1.93243	1.87362	1.12139	-0.015415	-0.014037	-0.11292	-0.174612	-0.079289		675.5	3.11418	3.21463	2.62846	0.953408	1.2654	-0.029378	-0.077165	-0.119892	-0.176174		675.5	2.81558	2.40896	1.90052	1.44222	0.253972	-0.004575	-0.121871	-0.139519	-0.100105	-0.106903
676	2.22155	1.87413	1.74512	1.03236	-0.009699	-0.011389	-0.119202	-0.164554	-0.083712		676	3.05588	3.02298	2.52215	0.810999	1.21692	-0.036538	-0.069233	-0.116053	-0.179959		676	2.63372	2.27817	1.92947	1.38881	0.192692	-0.001927	-0.119048	-0.134858	-0.122857	-0.103512
676.5	2.15249	1.84925	1.60176	0.977324	-0.000933	0.001361	-0.129723	-0.153779	-0.097719		676.5	2.98293	2.83607	2.37162	0.716081	1.18701	-0.045675	-0.068695	-0.109682	-0.179083		676.5	2.4549	2.18362	1.90362	1.36651	0.147107	0.001536	-0.112795	-0.121294	-0.134903	-0.098473
677	2.07798	1.83761	1.50575	0.879597	0.003257	0.016131	-0.138174	-0.152153	-0.115246		677	2.89432	2.66078	2.2034	0.645719	1.13027	-0.055925	-0.079751	-0.109543	-0.182495		677	2.30376	2.14766	1.81347	1.34144	0.112055	-0.003348	-0.106283	-0.111311	-0.130009	-0.095588
677.5	1.95421	1.7652	1.45701	0.767035	0.001897	0.032556	-0.143415	-0.152619	-0.140378		677.5	2.74097	2.56057	2.043	0.602515	1.0435	-0.068248	-0.092009	-0.121046	-0.195324		677.5	2.24403	2.13057	1.65855	1.30641	0.094406	-0.015192	-0.100714	-0.111636	-0.125729	-0.105781
678	1.84721	1.68014	1.42199	0.685779	-0.004556	0.044051	-0.138751	-0.163293	-0.177519		678	2.56593	2.49035	1.97552	0.572367	0.978721	-0.078126	-0.10351	-0.138439	-0.209478		678	2.22593	2.15014	1.50697	1.24964	0.110439	-0.029979	-0.101014	-0.115578	-0.125979	-0.117838
678.5	1.74514	1.61461	1.40146	0.660515	-0.012393	0.042608	-0.121361	-0.16125	-0.207608		678.5	2.44899	2.46792	1.98675	0.553525	0.867024	-0.081116	-0.103742	-0.16782	-0.201282		678.5	2.23787	2.18498	1.33754	1.15572	0.130128	-0.041825	-0.102871	-0.124551	-0.126584	-0.132664
679	1.64089	1.59937	1.42665	0.65633	-0.018385	0.02443	-0.097358	-0.158677	-0.227211		679	2.2986	2.43759	2.03343	0.542632	0.776289	-0.076411	-0.106569	-0.203538	-0.18504		679	2.1909	2.19897	1.24701	1.06066	0.125046	-0.05023	-0.100541	-0.135131	-0.13317	-0.147343
679.5	1.52372	1.57058	1.44181	0.626408	-0.024519	-0.000641	-0.0834	-0.146109	-0.233231		679.5	2.18396	2.36006	2.05446	0.512667	0.719582	-0.074907	-0.110875	-0.224131	-0.16256		679.5	2.13289	2.19771	1.23757	0.987599	0.117662	-0.045326	-0.106133	-0.133179	-0.153968	-0.163241
680	1.43268	1.52298	1.38551	0.620107	-0.024938	-0.024257	-0.086634	-0.135278	-0.228862		680	2.12992	2.27153	2.03608	0.490621	0.720074	-0.080337	-0.11345	-0.22786	-0.137252		680	2.01838	2.1936	1.29469	0.917923	0.120857	-0.037823	-0.112461	-0.124897	-0.18187	-0.172866
680.5	1.35938	1.5265	1.29676	0.577408	-0.020623	-0.039441	-0.10409	-0.130098	-0.214439		680.5	2.1476	2.2062	1.98175	0.462799	0.71623	-0.08623	-0.11833	-0.218359	-0.118445		680.5	1.86354	2.14697	1.39109	0.816833	0.112552	-0.03602	-0.124423	-0.113196	-0.198103	-0.161892
681	1.24572	1.54125	1.1776	0.506927	-0.015602	-0.046452	-0.135729	-0.140729	-0.204315		681	2.16917	2.09515	1.84935	0.419972	0.684083	-0.100536	-0.120868	-0.203241	-0.116849		681	1.76606	2.04242	1.45072	0.729116	0.116176	-0.047029	-0.128551	-0.108842	-0.201554	-0.149345
681.5	1.13092	1.4547	1.0613	0.418333	-0.006352	-0.045983	-0.176437	-0.177402	-0.210549		681.5	2.14771	1.97643	1.71992	0.385048	0.666506	-0.124717	-0.12315	-0.189864	-0.130423		681.5	1.72318	1.88634	1.4629	0.671237	0.130003	-0.063571	-0.137116	-0.120155	-0.191116	-0.126601
682	1.02057	1.32096	0.944293	0.357363	0.002636	-0.040055	-0.208578	-0.204371	-0.21669		682	2.11635	1.86968	1.64211	0.364272	0.642354	-0.140974	-0.116181	-0.181024	-0.145283		682	1.72106	1.71539	1.38283	0.648712	0.144369	-0.082397	-0.14891	-0.140697	-0.181564	-0.104788
682.5	0.948495	1.22203	0.881864	0.336179	0.002625	-0.040686	-0.221051	-0.224161	-0.217742		682.5	2.02516	1.76334	1.609	0.367595	0.620068	-0.139977	-0.103523	-0.182541	-0.159714		682.5	1.70919	1.5499	1.22222	0.65797	0.152827	-0.096282	-0.148059	-0.159883	-0.16473	-0.087367
683	0.909178	1.12751	0.84289	0.333565	-0.013606	-0.052083	-0.211953	-0.230319	-0.213732		683	1.90067	1.65368	1.56374	0.382662	0.586688	-0.12946	-0.097146	-0.18458	-0.166758		683	1.68937	1.42253	1.03852	0.704205	0.151202	-0.093389	-0.145914	-0.168692	-0.143239	-0.087469
683.5	0.938866	0.994671	0.820666	0.363489	-0.037564	-0.062517	-0.191411	-0.222864	-0.207079		683.5	1.76419	1.56894	1.50803	0.404647	0.558641	-0.117962	-0.095382	-0.175417	-0.178192		683.5	1.65629	1.3811	0.858606	0.758027	0.14874	-0.083231	-0.134632	-0.180218	-0.137586	-0.108552
684	1.00415	0.917743	0.802974	0.39828	-0.063985	-0.061586	-0.172838	-0.19894	-0.18723		684	1.68368	1.56701	1.45415	0.404938	0.536812	-0.095532	-0.099487	-0.164497	-0.192918		684	1.60996	1.38296	0.754857	0.755988	0.121593	-0.068935	-0.132131	-0.180588	-0.134677	-0.132163
684.5	1.07165	0.929593	0.72799	0.422302	-0.086838	-0.052269	-0.166461	-0.173846	-0.168309		684.5	1.68963	1.60199	1.35629	0.362935	0.469072	-0.072925	-0.107057	-0.159437	-0.205001		684.5	1.57038	1.42304	0.707131	0.711884	0.092434	-0.054634	-0.128211	-0.167309	-0.13338	-0.158799
685	1.11736	0.923102	0.654884	0.398536	-0.098769	-0.037554	-0.172909	-0.163823	-0.154899		685	1.66867	1.64406	1.24841	0.309194	0.39961	-0.059406	-0.108415	-0.156534	-0.220198		685	1.57605	1.42598	0.721823	0.640163	0.056714	-0.043306	-0.122821	-0.155083	-0.129875	-0.18082
685.5	1.11539	0.888448	0.572335	0.369448	-0.097014	-0.007085	-0.190063	-0.15151	-0.156239		685.5	1.64409	1.71772	1.14849	0.249031	0.334454	-0.058684	-0.114994	-0.160649	-0.223884		685.5	1.60452	1.35423	0.770111	0.542044	0.036606	-0.053649	-0.120979	-0.145235	-0.136408	-0.198435
686	1.07551	0.869534	0.51974	0.34368	-0.088254	0.017063	-0.214294	-0.142992	-0.152729		686	1.59036	1.774	1.09158	0.190821	0.293274	-0.055309	-0.114773	-0.169465	-0.216324		686	1.63841	1.2526	0.795185	0.439844	0.028773	-0.072801	-0.117777	-0.137083	-0.154372	-0.200324
686.5	1.00793	0.859506	0.461554	0.299385	-0.079959	0.018194	-0.22541	-0.143651	-0.149762		686.5	1.4642	1.75968	1.0252	0.150202	0.258181	-0.055395	-0.114532	-0.174907	-0.19138		686.5	1.63815	1.16016	0.791955	0.360074	0.032589	-0.090324	-0.122638	-0.126465	-0.158942	-0.190168
687	0.955137	0.786536	0.438256	0.255287	-0.075736	0.004686	-0.214547	-0.148664	-0.152836		687	1.25228	1.67459	0.997881	0.141183	0.245777	-0.066846	-0.116536	-0.180037	-0.162473		687	1.60313	1.09179	0.745287	0.306569	0.048846	-0.105836	-0.117645	-0.139807	-0.15976	-0.17732
687.5	0.884174	0.696168	0.471048	0.227187	-0.080777	-0.011289	-0.198178	-0.15246	-0.159862		687.5	1.04703	1.55213	1.00646	0.154782	0.273283	-0.084192	-0.122155	-0.17782	-0.144944		687.5	1.55668	1.04055	0.681653	0.266224	0.06307	-0.115771	-0.117142	-0.17215	-0.160981	-0.166118
688	0.836751	0.62891	0.516027	0.214304	-0.090675	-0.029345	-0.178122	-0.162951	-0.182649		688	0.959215	1.41642	1.0149	0.172311	0.303423	-0.101894	-0.137866	-0.175187	-0.138591		688	1.46894	1.04406	0.608098	0.260448	0.089252	-0.114981	-0.120092	-0.20107	-0.154756	-0.155007
688.5	0.784226	0.564747	0.573057	0.176053	-0.097927	-0.053218	-0.152614	-0.174276	-0.203189		688.5	0.91169	1.22161	1.0121	0.195031	0.336384	-0.11966	-0.146463	-0.172638	-0.150502		688.5	1.36828	1.08209	0.543998	0.291194	0.10525	-0.101439	-0.116055	-0.227228	-0.136706	-0.144803
689	0.761328	0.508844	0.610378	0.141502	-0.098703	-0.064076	-0.134385	-0.183176	-0.231601		689	0.931367	1.07464	0.972107	0.207137	0.363747	-0.143554	-0.163601	-0.178834	-0.167461		689	1.2277	1.08919	0.492341	0.347957	0.121725	-0.093948	-0.112918	-0.245589	-0.113066	-0.146814
689.5	0.759465	0.470352	0.637025	0.1155	-0.097922	-0.070844	-0.129766	-0.189417	-0.240463		689.5	0.996614	0.983222	0.920001	0.200135	0.371434	-0.154666	-0.177207	-0.191983	-0.177545		689.5	1.09032	1.06102	0.449064	0.417567	0.128816	-0.086285	-0.111413	-0.249374	-0.108166	-0.149024
690	0.737274	0.447977	0.607035	0.093361	-0.101311	-0.085679	-0.136291	-0.198419	-0.235397		690	1.04326	0.91161	0.80209	0.169144	0.339176	-0.151899	-0.190163	-0.199827	-0.173621		690	0.93594	1.02859	0.42038	0.463311	0.131157	-0.075749	-0.114608	-0.222322	-0.104293	-0.139215
690.5	0.739302	0.403953	0.538591	0.083419	-0.109077	-0.100283	-0.13533	-0.209645	-0.210005		690.5	1.03325	0.877938	0.685467	0.131367	0.276584	-0.136801	-0.206204	-0.20232	-0.157653		690.5	0.789105	0.969755	0.399081	0.479684	0.121667	-0.062473	-0.112601	-0.192053	-0.102575	-0.124126
691	0.709115	0.375617	0.472319	0.092259	-0.120664	-0.105207	-0.138706	-0.221313	-0.181001		691	0.980873	0.881397	0.572016	0.106734	0.221636	-0.121797	-0.218658	-0.196664	-0.135762		691	0.682588	0.889178	0.363072	0.45076	0.092181	-0.050896	-0.112862	-0.174254	-0.119116	-0.111352
691.5	0.667664	0.350794	0.405875	0.114729	-0.129936	-0.097178	-0.147181	-0.243515	-0.172152		691.5	0.94986	0.913092	0.493166	0.096326	0.168463	-0.103552	-0.242615	-0.190773	-0.117157		691.5	0.600643	0.796031	0.325987	0.377051	0.068857	-0.048202	-0.117241	-0.170591	-0.143137	-0.105595
692	0.588899	0.328307	0.352048	0.123777	-0.125365	-0.083853	-0.14684	-0.261018	-0.16566		692	0.886912	0.898283	0.444359	0.109358	0.131725	-0.094194	-0.257601	-0.177575	-0.108003		692	0.581209	0.738847	0.315302	0.319363	0.041168	-0.051569	-0.110439	-0.177768	-0.162771	-0.106931
692.5	0.495697	0.33899	0.297918	0.118803	-0.10551	-0.046059	-0.145862	-0.253074	-0.178782		692.5	0.855671	0.906417	0.427927	0.136345	0.115636	-0.096042	-0.259215	-0.161571	-0.107717		692.5	0.579044	0.706256	0.325189	0.268836	0.021161	-0.062782	-0.104042	-0.201137	-0.169493	-0.131556
693	0.413933	0.354602	0.261673	0.101434	-0.083749	-0.016983	-0.145133	-0.224374	-0.200165		693	0.848001	0.913912	0.455014	0.15876	0.114846	-0.11432	-0.243081	-0.152632	-0.123584		693	0.62087	0.698708	0.322944	0.24564	0.006098	-0.078829	-0.103656	-0.22766	-0.176769	-0.166922
693.5	0.322825	0.373909	0.216918	0.070007	-0.064643	-0.009378	-0.150649	-0.180161	-0.225884		693.5	0.820736	0.883539	0.47264	0.167957	0.113816	-0.13794	-0.220517	-0.1483	-0.153562		693.5	0.684786	0.70966	0.327645	0.228294	0.003625	-0.095001	-0.111307	-0.227589	-0.172595	-0.19751
694	0.261782	0.355781	0.185844	0.047465	-0.050562	-0.022575	-0.156094	-0.124118	-0.232608		694	0.765593	0.83756	0.496562	0.157332	0.102656	-0.153196	-0.19758	-0.145411	-0.190196		694	0.751467	0.705781	0.335749	0.212717	0.010319	-0.105335	-0.122133	-0.212784	-0.1533	-0.210139
694.5	0.209172	0.336072	0.177486	0.036051	-0.040858	-0.05323	-0.161144	-0.068131	-0.225207		694.5	0.673085	0.814775	0.48227	0.14274	0.08815	-0.163768	-0.171717	-0.143116	-0.22853		694.5	0.763897	0.684313	0.315363	0.19428	0.010489	-0.100326	-0.138417	-0.183938	-0.14371	-0.19574
695	0.181675	0.306539	0.194131	0.038398	-0.043302	-0.092346	-0.162615	-0.037528	-0.215083		695	0.570619	0.787267	0.475111	0.119751	0.070226	-0.149747	-0.158038	-0.146092	-0.264458		695	0.717038	0.616565	0.264584	0.16651	0.013719	-0.092957	-0.157808	-0.150393	-0.141341	-0.166679
695.5	0.162521	0.255074	0.229593	0.053233	-0.052445	-0.130797	-0.154393	-0.043003	-0.194604		695.5	0.472944	0.734133	0.443656	0.09625	0.057795	-0.135742	-0.163196	-0.154215	-0.288311		695.5	0.648797	0.53138	0.237975	0.164773	0.020879	-0.090205	-0.158252	-0.119983	-0.141717	-0.133012
696	0.156289	0.221703	0.264625	0.067705	-0.055018	-0.136361	-0.145456	-0.065619	-0.180434		696	0.432239	0.700664	0.408176	0.071938	0.050884	-0.117942	-0.171361	-0.161656	-0.291871		696	0.547612	0.468482	0.233851	0.163417	0.028226	-0.088758	-0.147011	-0.108705	-0.145504	-0.112552
696.5	0.160512	0.180575	0.275912	0.072293	-0.059486	-0.129434	-0.137576	-0.102315	-0.177972		696.5	0.445076	0.65564	0.35804	0.050105	0.033365	-0.110421	-0.173912	-0.168528	-0.281248		696.5	0.467723	0.444935	0.225248	0.175135	0.034395	-0.091243	-0.128371	-0.11415	-0.157159	-0.099679
697	0.15689	0.155198	0.249304	0.066977	-0.070011	-0.121406	-0.138552	-0.1505	-0.191638		697	0.477029	0.560244	0.299011	0.03758	0.029897	-0.118302	-0.182771	-0.186844	-0.25997		697	0.46784	0.459369	0.232493	0.191089	0.031185	-0.093493	-0.105959	-0.11617	-0.159925	-0.108241
697.5	0.157348	0.130816	0.222482	0.05809	-0.084614	-0.115567	-0.145959	-0.192558	-0.213254		697.5	0.552339	0.437998	0.268441	0.032322	0.057287	-0.13823	-0.204048	-0.202031	-0.233988		697.5	0.581001	0.496582	0.263248	0.191515	0.017556	-0.09692	-0.085332	-0.12125	-0.149482	-0.136302
698	0.150996	0.125209	0.195153	0.045564	-0.09423	-0.117935	-0.157083	-0.215228	-0.238653		698	0.612332	0.350115	0.230706	0.037625	0.109098	-0.165807	-0.226987	-0.210046	-0.206714		698	0.72704	0.529426	0.289291	0.174953	-0.003651	-0.0945	-0.078157	-0.128949	-0.14522	-0.163838
698.5	0.131614	0.11438	0.147632	0.030042	-0.097205	-0.13225	-0.170152	-0.216269	-0.250619		698.5	0.596526	0.341699	0.202742	0.039363	0.134564	-0.159812	-0.245755	-0.205658	-0.174135		698.5	0.785808	0.497929	0.270551	0.146278	-0.009699	-0.097371	-0.109087	-0.157755	-0.160669	-0.16528
699	0.084322	0.062033	0.056834	0.021745	-0.08863	-0.154586	-0.183743	-0.198632	-0.209551		699	0.463384	0.467775	0.160437	0.033126	0.08387	-0.113547	-0.252601	-0.182417	-0.128903		699	0.642478	0.37038	0.213673	0.136027	0.028588	-0.110951	-0.185597	-0.23471	-0.213532	-0.116918
699.5	0.023979	-0.010858	-0.080803	0.012141	-0.050864	-0.150005	-0.19886	-0.150667	-0.11468		699.5	0.242031	0.802358	0.117669	0.003857	-0.062204	-0.017423	-0.232148	-0.13853	-0.061545		699.5	0.234159	0.149231	0.125534	0.131829	0.125918	-0.131311	-0.31266	-0.374116	-0.319033	-0.014051
700	-0.049359	-0.124293	-0.276916	0.005445	0.003567	-0.125397	-0.215428	-0.074641	0.038734		700	-0.06345	1.33662	0.047686	-0.055907	-0.323137	0.124354	-0.176903	-0.071382	0.027074		700	-0.422873	-0.163287	-0.005825	0.144218	0.28728	-0.157871	-0.484977	-0.57933	-0.480027	0.152506
700.5	-0.133	-0.263	-0.53	0	0.065	-0.090999	-0.231	0.011	0.229		700.5	-0.436	1.973	-0.038	-0.131	-0.661	0.301999	-0.101	0.010999	0.131		700.5	-1.238	-0.528	-0.171	0.188	0.489	-0.188	-0.692	-0.815999	-0.67	0.358

## Sheet: Fig. 4E
Anthracycline binding assay, with DoxA
25 µM 13-deoxydaunorubicin (DOD)										25 µM daunorubicin (DNR)												25 µM doxorubicin
nm	0 µM DoxA	5 µM DoxA	10 µM DoxA	15 µM DoxA	20 µM DoxA	25 µM DoxA	35 µM DoxA	50 µM DoxA		nm	0 µM DoxA	5 µM DoxA	10 µM DoxA	15 µM DoxA	20 µM DoxA	25 µM DoxA	35 µM DoxA	50 µM DoxA	50 µM DoxA, no ligand			nm	0 µM DoxA	5 µM DoxA	10 µM DoxA	15 µM DoxA	20 µM DoxA	25 µM DoxA	35 µM DoxA	50 µM DoxA
500	0.949999	0.241	0.642	0.403	0.482	0.038999	0.561999	0.675		500	0.521	0.88	0.321	1.244	0.398999	0.404	1.045	0.48	0.847			500	0.16	0.079	0.117	0.08	0.554	0.079	0.24	0.357999
500.5	0.698053	0.337779	0.682191	0.67094	0.69889	0.23776	0.518226	0.688363		500.5	0.518083	0.636794	0.548862	0.830968	0.394202	0.554374	0.818055	0.503556	0.681178			500.5	0.160332	0.080103	0.26605	0.196339	0.551551	0.290608	0.253721	0.331521
501	0.505341	0.410769	0.720144	0.892109	0.876452	0.420923	0.489358	0.679981		501	0.521695	0.442673	0.77094	0.552285	0.389042	0.68923	0.673736	0.551378	0.546621			501	0.152649	0.091166	0.351467	0.305256	0.550435	0.444502	0.275682	0.285766
501.5	0.364959	0.494371	0.752589	1.0567	0.968294	0.526864	0.455829	0.683519		501.5	0.531899	0.308858	0.964794	0.38771	0.397131	0.758944	0.593589	0.613812	0.436354			501.5	0.151003	0.110935	0.405474	0.416567	0.561558	0.542567	0.311421	0.253896
502	0.285504	0.575474	0.761226	1.1449	0.970892	0.59587	0.400298	0.679089		502	0.543042	0.261398	1.08022	0.330352	0.407445	0.780439	0.568884	0.682523	0.364493			502	0.149111	0.117641	0.459148	0.513369	0.545786	0.557231	0.345083	0.266458
502.5	0.291543	0.662951	0.755057	1.1844	0.940888	0.602064	0.362532	0.686131		502.5	0.559985	0.312215	1.13149	0.387816	0.431625	0.772411	0.604146	0.744844	0.312795			502.5	0.160018	0.160571	0.498246	0.585148	0.476827	0.523949	0.373549	0.329074
503	0.357142	0.719901	0.749547	1.17602	0.884131	0.607144	0.339671	0.670426		503	0.545653	0.422057	1.12155	0.54773	0.473042	0.750243	0.644504	0.807005	0.287222			503	0.186118	0.218426	0.537736	0.580562	0.39282	0.463269	0.396766	0.427968
503.5	0.434688	0.798658	0.75568	1.156	0.830001	0.588172	0.314558	0.651769		503.5	0.516769	0.535818	1.09457	0.679966	0.506448	0.768942	0.653215	0.834051	0.267582			503.5	0.209623	0.290066	0.59566	0.557929	0.318667	0.431858	0.405758	0.52784
504	0.504972	0.86451	0.756923	1.13763	0.820421	0.564866	0.289011	0.63792		504	0.500222	0.606289	1.06083	0.778148	0.541393	0.825565	0.619957	0.833901	0.259443			504	0.237784	0.356131	0.657489	0.545886	0.278512	0.424131	0.397508	0.615215
504.5	0.581923	0.885322	0.758259	1.13272	0.856215	0.572272	0.290803	0.616914		504.5	0.516556	0.649933	1.08118	0.868985	0.5754	0.931176	0.589215	0.8303	0.254356			504.5	0.247743	0.402959	0.633948	0.551282	0.292	0.445614	0.390708	0.62781
505	0.629282	0.87087	0.800682	1.15851	0.882517	0.560243	0.308714	0.606087		505	0.554671	0.663495	1.19476	0.919283	0.633846	1.02569	0.557421	0.834606	0.23856			505	0.241148	0.44238	0.59904	0.610727	0.382615	0.501682	0.376419	0.585567
505.5	0.608808	0.818066	0.876851	1.16997	0.890029	0.565677	0.326584	0.597506		505.5	0.620256	0.617894	1.32843	0.929552	0.680547	1.09667	0.521623	0.843139	0.245879			505.5	0.228771	0.43028	0.555497	0.732827	0.499846	0.568371	0.360254	0.523269
506	0.549115	0.763827	0.960688	1.19814	0.908003	0.565068	0.366601	0.627786		506	0.739994	0.593391	1.47473	0.903528	0.718619	1.13631	0.504586	0.834751	0.271469			506	0.233567	0.39922	0.53728	0.911604	0.597465	0.616946	0.354113	0.462371
506.5	0.482751	0.696782	1.04533	1.25308	0.936799	0.598944	0.411185	0.667807		506.5	0.86989	0.615977	1.60051	0.907257	0.769782	1.10445	0.4871	0.822949	0.300855			506.5	0.261961	0.367085	0.566107	1.02719	0.655871	0.623131	0.356178	0.441588
507	0.444497	0.700558	1.15555	1.32387	0.968261	0.625651	0.452606	0.697437		507	1.0133	0.700595	1.71298	0.907387	0.797168	1.04987	0.493287	0.781703	0.339263			507	0.290218	0.384378	0.675834	1.08478	0.66587	0.646747	0.357738	0.44407
507.5	0.448653	0.744532	1.2862	1.3892	1.02627	0.64099	0.480836	0.724276		507.5	1.16236	0.83579	1.74551	0.918827	0.8062	0.992027	0.508931	0.701586	0.402081			507.5	0.341356	0.425296	0.878497	1.11207	0.66328	0.677153	0.399842	0.49164
508	0.494588	0.838346	1.39928	1.43695	1.09564	0.681821	0.49873	0.71889		508	1.31884	1.04354	1.73542	0.947922	0.790539	0.978758	0.528948	0.604031	0.438821			508	0.382897	0.491098	1.07001	1.12809	0.697682	0.711261	0.498397	0.551137
508.5	0.585003	0.95445	1.51041	1.52859	1.12754	0.694051	0.501024	0.681063		508.5	1.4344	1.28053	1.73769	1.02356	0.801868	0.983914	0.56953	0.527282	0.425834			508.5	0.417012	0.619677	1.29263	1.13118	0.792289	0.752031	0.606612	0.595547
509	0.676666	1.09821	1.63344	1.60002	1.12423	0.684061	0.497	0.604378		509	1.52157	1.51139	1.71951	1.14705	0.831688	1.04958	0.644786	0.497979	0.396879			509	0.462048	0.746035	1.46337	1.11347	0.906632	0.831547	0.728309	0.621615
509.5	0.770899	1.25375	1.78546	1.58909	1.09875	0.67128	0.504346	0.53625		509.5	1.62845	1.69661	1.72746	1.26579	0.894651	1.14976	0.763764	0.505842	0.375035			509.5	0.533643	0.874664	1.59519	1.15175	1.03031	0.944866	0.864128	0.656695
510	0.846628	1.39099	1.86253	1.5781	1.07002	0.673118	0.505818	0.4885		510	1.70884	1.85403	1.7484	1.42724	1.01738	1.20194	0.853714	0.560033	0.353302			510	0.606081	0.950962	1.63795	1.15999	1.11975	1.02568	0.975179	0.730382
510.5	0.918521	1.53617	1.90514	1.60876	1.06594	0.687293	0.492753	0.436421		510.5	1.77597	1.97374	1.80425	1.58923	1.16266	1.24029	0.942174	0.645341	0.338129			510.5	0.634497	1.0192	1.67905	1.1461	1.17743	1.0862	0.985046	0.813005
511	0.980604	1.66165	1.8962	1.62434	1.12692	0.71079	0.465283	0.423289		511	1.84425	2.05633	1.85922	1.77531	1.2508	1.28049	1.033	0.706324	0.360669			511	0.677037	1.05783	1.66396	1.12155	1.22009	1.13421	0.945254	0.883962
511.5	1.07415	1.80108	1.8678	1.62115	1.23143	0.775966	0.42692	0.439556		511.5	1.95595	2.13653	1.92977	1.89049	1.28754	1.31265	1.0811	0.708157	0.394027			511.5	0.730293	1.0918	1.58909	1.1574	1.30182	1.20127	0.908834	0.949025
512	1.19171	1.89729	1.83631	1.68626	1.37321	0.858508	0.362827	0.483834		512	2.07741	2.19969	2.02861	1.96531	1.33081	1.32344	1.07151	0.690985	0.399749			512	0.777918	1.19624	1.58855	1.2527	1.42799	1.2287	0.847517	0.996161
512.5	1.33269	2.0296	1.84393	1.8229	1.53653	0.91061	0.313398	0.56222		512.5	2.22554	2.2918	2.11881	2.01972	1.36267	1.34796	1.06235	0.687504	0.373181			512.5	0.857955	1.35228	1.65996	1.37691	1.5332	1.24639	0.8115	1.00795
513	1.51083	2.17839	2.00752	1.96837	1.68905	0.961712	0.305285	0.653899		513	2.43202	2.36844	2.23344	2.06453	1.42782	1.41241	1.10341	0.686413	0.336714			513	0.989217	1.5778	1.80313	1.59131	1.62427	1.33045	0.840285	1.01934
513.5	1.70781	2.35461	2.20517	2.1294	1.8288	1.01715	0.338001	0.72953		513.5	2.67713	2.46369	2.38167	2.13524	1.56311	1.50344	1.1375	0.709382	0.298476			513.5	1.13343	1.80475	1.94657	1.82925	1.68254	1.45903	0.930886	1.04739
514	1.93356	2.5295	2.46524	2.33795	1.93553	1.06385	0.405463	0.752454		514	2.92905	2.59525	2.5647	2.20173	1.7895	1.64254	1.17827	0.7882	0.269228			514	1.23716	2.04589	2.18378	2.07133	1.76629	1.58101	0.987179	1.09474
514.5	2.14845	2.72315	2.72537	2.50146	2.01978	1.07842	0.497179	0.744853		514.5	3.18766	2.79129	2.77027	2.36997	1.99377	1.81218	1.279	0.890734	0.275961			514.5	1.32332	2.21174	2.41421	2.25605	1.86733	1.71157	1.02389	1.16265
515	2.40223	2.94621	2.95983	2.60032	2.06972	1.10947	0.583282	0.717094		515	3.43731	3.07724	3.01272	2.56783	2.14265	1.96405	1.39131	0.944844	0.318291			515	1.39664	2.31154	2.60487	2.43489	1.99014	1.88331	1.09066	1.27206
515.5	2.65121	3.13456	3.1062	2.69884	2.12716	1.18416	0.632259	0.679053		515.5	3.65431	3.40722	3.2709	2.78109	2.25862	2.09609	1.43568	0.971959	0.368502			515.5	1.43613	2.45517	2.80583	2.60461	2.16764	2.04669	1.128	1.39305
516	2.85054	3.32117	3.23856	2.82306	2.1817	1.287	0.639417	0.671059		516	3.85868	3.81195	3.54021	2.96131	2.31735	2.15058	1.44283	0.999808	0.410102			516	1.50328	2.60582	3.03348	2.73073	2.35767	2.17305	1.16597	1.4876
516.5	2.98521	3.52731	3.39018	2.93114	2.2542	1.43344	0.608697	0.689645		516.5	4.04733	4.20294	3.82559	3.12548	2.36008	2.17635	1.53583	0.950894	0.421358			516.5	1.62409	2.80641	3.24095	2.84766	2.54047	2.28788	1.26181	1.58617
517	3.09146	3.76223	3.50726	3.04293	2.39213	1.66282	0.550179	0.733085		517	4.23628	4.56867	4.12709	3.27307	2.39135	2.17851	1.6399	0.849267	0.411721			517	1.82984	3.00323	3.42561	2.98808	2.66712	2.45183	1.39728	1.65605
517.5	3.22997	3.94271	3.65885	3.23326	2.55525	1.94362	0.499304	0.769356		517.5	4.47522	4.88442	4.36228	3.38666	2.52896	2.25119	1.76628	0.809358	0.409499			517.5	2.08013	3.29714	3.67918	3.14764	2.77648	2.60018	1.48664	1.68881
518	3.34263	4.11644	3.85989	3.43471	2.72613	2.19988	0.474983	0.791523		518	4.79024	5.13583	4.53284	3.55649	2.70564	2.39199	1.90958	0.823532	0.401116			518	2.34368	3.57121	3.92089	3.31161	2.93716	2.74781	1.55526	1.71073
518.5	3.54094	4.29814	4.09598	3.62427	2.91046	2.38992	0.479675	0.815257		518.5	5.20725	5.35911	4.70921	3.80818	2.91976	2.62718	2.07338	0.837465	0.41856			518.5	2.60671	3.79537	4.14674	3.50801	3.10182	2.90063	1.66596	1.73914
519	3.84956	4.48303	4.27639	3.83653	3.1222	2.51536	0.510358	0.815779		519	5.72223	5.58207	4.87892	4.13402	3.20156	2.98141	2.15649	0.885743	0.439749			519	2.83642	4.08027	4.37583	3.72664	3.27504	3.06429	1.76163	1.76943
519.5	4.25446	4.68813	4.54838	4.07104	3.32847	2.57026	0.574274	0.829133		519.5	6.34495	5.84615	5.11533	4.45425	3.49351	3.3282	2.14605	1.02176	0.485211			519.5	3.0705	4.37609	4.65815	3.95407	3.45998	3.21996	1.84953	1.77865
520	4.64388	4.9639	4.85795	4.30423	3.54655	2.55355	0.64728	0.858198		520	7.01515	6.1274	5.44223	4.754	3.8053	3.62668	2.13697	1.14954	0.523192			520	3.25169	4.68343	4.89474	4.19505	3.67966	3.35012	1.99453	1.8387
520.5	4.98109	5.30331	5.16204	4.53209	3.80031	2.56378	0.697539	0.911948		520.5	7.61665	6.47442	5.85178	5.01686	4.03614	3.79977	2.14489	1.19746	0.548448			520.5	3.40174	4.92546	5.15369	4.48942	3.92801	3.51378	2.19253	1.93277
521	5.30381	5.66949	5.43476	4.76928	4.04996	2.65574	0.73232	0.964812		521	8.1196	6.92996	6.24851	5.27488	4.22179	3.90607	2.21401	1.2496	0.578805			521	3.55822	5.19663	5.46165	4.76216	4.16825	3.67414	2.32355	2.01911
521.5	5.55054	6.09342	5.72485	4.98287	4.27497	2.82293	0.749395	0.975447		521.5	8.50167	7.41682	6.58613	5.54425	4.37243	3.94938	2.35668	1.31058	0.588374			521.5	3.73438	5.41856	5.77309	5.02651	4.47865	3.88206	2.40928	2.1417
522	5.7626	6.4647	6.02438	5.17024	4.50069	3.06499	0.765482	1.00089		522	8.80617	7.9682	6.99202	5.86755	4.51789	3.99441	2.60181	1.34229	0.590671			522	3.91232	5.56088	6.0932	5.31691	4.81479	4.08113	2.53075	2.29031
522.5	6.03694	6.82981	6.21674	5.35947	4.7295	3.31535	0.800382	1.00603		522.5	9.06498	8.62741	7.40985	6.32533	4.77414	4.09952	2.85283	1.33514	0.574391			522.5	4.08243	5.76799	6.465	5.58205	5.12204	4.29818	2.65413	2.49571
523	6.44394	7.24624	6.43331	5.60275	4.93071	3.56693	0.851523	1.01559		523	9.43658	9.36095	7.8765	6.77319	5.08756	4.34118	3.10027	1.3755	0.551987			523	4.29395	6.08978	6.95169	5.89221	5.38931	4.50835	2.76472	2.67972
523.5	6.96684	7.73386	6.73937	5.89858	5.17629	3.76982	0.91105	1.0651		523.5	10.0051	10.0663	8.4032	7.21097	5.48215	4.70823	3.30632	1.37808	0.527769			523.5	4.55228	6.5303	7.46892	6.24676	5.59624	4.75619	2.90362	2.88901
524	7.51141	8.33123	7.18512	6.30894	5.44218	3.93901	0.970463	1.16643		524	10.7728	10.7936	8.99042	7.60302	5.94953	5.10982	3.52411	1.38201	0.500341			524	4.76817	7.14074	8.02482	6.66855	5.81343	5.04505	3.1061	3.10672
524.5	8.11026	8.96046	7.75624	6.9029	5.70682	4.1401	1.01204	1.27776		524.5	11.6909	11.6078	9.66758	7.9689	6.42468	5.50722	3.73603	1.49035	0.48915			524.5	5.00005	7.90934	8.70827	7.18713	6.05162	5.34803	3.28274	3.29566
525	8.64948	9.6864	8.50972	7.48973	6.00934	4.34124	1.01191	1.36426		525	12.7771	12.418	10.3364	8.39882	6.87603	5.87901	3.8611	1.65413	0.486294			525	5.32909	8.80306	9.35866	7.72361	6.32187	5.74928	3.45431	3.48168
525.5	9.18309	10.4007	9.41387	8.06591	6.39173	4.60286	0.972076	1.4254		525.5	13.9926	13.2903	11.108	8.90284	7.31412	6.22982	3.98318	1.83958	0.480627			525.5	5.73879	9.73538	9.95536	8.34144	6.68604	6.18833	3.70223	3.66989
526	9.74114	11.1674	10.378	8.64545	6.78395	4.86331	0.940103	1.42396		526	15.1853	14.2415	12.0029	9.61583	7.82527	6.54245	4.12368	1.98797	0.470777			526	6.23042	10.6549	10.5643	8.94823	7.13946	6.63718	4.00232	3.92631
526.5	10.4269	12.0682	11.2404	9.22781	7.15787	5.13357	0.919881	1.35214		526.5	16.3711	15.2667	12.9277	10.4035	8.36577	6.88232	4.36034	2.13569	0.436202			526.5	6.7927	11.5247	11.2737	9.55955	7.7328	7.05913	4.36232	4.17245
527	11.2729	12.9947	12.0396	9.73943	7.58116	5.39457	0.914012	1.28288		527	17.5837	16.3293	13.9342	11.3372	8.92576	7.29765	4.60931	2.1547	0.391283			527	7.51143	12.2272	12.0868	10.1826	8.37012	7.5451	4.77992	4.41944
527.5	12.1938	13.9306	12.7952	10.2825	8.055	5.63764	0.962272	1.28606		527.5	18.8079	17.387	14.917	12.3639	9.54292	7.81515	4.97177	2.09625	0.344133			527.5	8.18997	12.847	12.9885	10.7966	9.01717	8.02315	5.24552	4.675
528	13.1281	14.7659	13.5212	11.0002	8.52767	5.95276	1.05074	1.32989		528	19.9707	18.5041	15.9381	13.3974	10.1396	8.36785	5.38981	2.07711	0.295719			528	8.74459	13.4019	14.0761	11.5396	9.73283	8.51576	5.65005	4.90773
528.5	13.9934	15.5465	14.3072	11.7082	9.05528	6.27357	1.16365	1.41706		528.5	21.1751	19.6536	16.8995	14.441	10.7296	8.99027	5.72939	2.08162	0.257936			528.5	9.29274	14.033	15.1224	12.3362	10.402	9.12346	5.93709	5.08934
529	14.794	16.2767	15.1519	12.352	9.64128	6.68407	1.25271	1.52972		529	22.4385	20.8612	17.7657	15.3704	11.314	9.6855	6.02632	2.1237	0.221382			529	9.82143	14.7766	15.9889	13.1631	10.9999	9.85194	6.13993	5.24235
529.5	15.533	17.0576	16.1425	12.9421	10.2161	7.17852	1.34646	1.61931		529.5	23.7518	22.0841	18.7643	16.3216	11.9521	10.4584	6.25557	2.20699	0.216371			529.5	10.3586	15.6677	16.7172	14.0287	11.5936	10.6076	6.26485	5.50044
530	16.2854	18.224	17.1764	13.5511	10.8015	7.69346	1.44941	1.64816		530	25.1341	23.4183	19.7481	17.2755	12.7111	11.2169	6.52551	2.29916	0.224547			530	10.9234	16.6914	17.4118	14.8591	12.3093	11.3317	6.39077	5.78097
530.5	17.1625	19.6212	18.1794	14.1679	11.476	8.26169	1.52903	1.66663		530.5	26.6034	25.0129	20.8978	18.2714	13.5565	11.8908	6.81377	2.34217	0.267094			530.5	11.6224	17.7791	18.1928	15.6652	13.1037	12.1064	6.58205	6.08018
531	18.2456	21.2922	19.2308	14.9544	12.2192	8.78612	1.58535	1.68164		531	28.1055	26.6732	22.0952	19.4102	14.5743	12.5542	7.17647	2.33228	0.330001			531	12.4484	18.9834	19.0099	16.4662	13.928	12.8792	6.90142	6.39145
531.5	19.4947	23.1159	20.3335	15.8828	12.9242	9.31081	1.62732	1.67323		531.5	29.5772	28.5088	23.506	20.6449	15.5988	13.1642	7.65559	2.42063	0.398532			531.5	13.2133	20.253	20.2031	17.3664	14.8826	13.577	7.30059	6.74026
532	20.862	24.9469	21.4866	16.9852	13.6832	9.88792	1.72138	1.71439		532	31.2628	30.4478	25.0082	22.0334	16.5791	13.6595	8.08645	2.55159	0.446599			532	13.9231	21.5064	21.6254	18.2711	15.837	14.2407	7.76583	7.08221
532.5	22.2993	26.682	22.6276	18.2294	14.5563	10.4589	1.79941	1.81093		532.5	33.101	32.5375	26.4318	23.3606	17.5062	14.1361	8.48292	2.74361	0.457267			532.5	14.663	22.7834	23.0755	19.2173	16.6273	14.9792	8.29719	7.42789
533	23.8178	28.1272	23.8607	19.3831	15.4406	11.0953	1.8601	1.96263		533	35.093	34.4897	28.0491	24.5541	18.376	14.7047	8.8155	3.01972	0.427851			533	15.4405	24.1903	24.6011	20.3391	17.3572	15.6754	8.83533	7.85641
533.5	25.2991	29.5917	25.2086	20.4654	16.3731	11.6964	1.95004	2.10084		533.5	37.2375	36.2737	29.6721	25.725	19.2174	15.3084	9.14052	3.2386	0.358282			533.5	16.2235	25.5962	26.2037	21.4676	18.1221	16.3856	9.41215	8.34904
534	26.7364	31.0205	26.6378	21.4769	17.3706	12.3222	2.0582	2.27466		534	39.5822	38.1834	31.3852	26.8094	20.0922	15.9577	9.54951	3.44146	0.275658			534	16.9513	26.9663	27.9118	22.6418	19.0112	17.187	10.0298	8.88761
534.5	28.1573	32.4327	28.2151	22.6476	18.4687	12.9432	2.13374	2.41625		534.5	42.0396	40.06	33.1184	27.9577	21.1321	16.7635	10.0759	3.58003	0.200102			534.5	17.8355	28.354	29.5747	23.8841	20.0325	18.0953	10.7107	9.40432
535	29.5252	33.917	29.9536	23.6759	19.5501	13.4819	2.16768	2.48646		535	44.39	42.0102	35.0558	29.2303	22.2187	17.6719	10.772	3.71066	0.154478			535	18.6985	29.7975	31.3786	25.2454	21.2913	19.1234	11.4025	9.83269
535.5	30.971	35.5229	31.839	24.7299	20.6001	14.066	2.23194	2.52004		535.5	46.8687	44.0951	37.0854	30.9155	23.3853	18.6261	11.5648	3.80658	0.147794			535.5	19.4722	31.2411	33.1977	26.5553	22.7842	20.232	12.1161	10.1722
536	32.4991	37.2952	33.7004	25.9533	21.6306	14.6671	2.2862	2.54463		536	49.3924	46.4294	38.9633	32.7409	24.5807	19.6585	12.3574	3.90049	0.169536			536	20.2893	32.7398	34.8065	27.8945	24.1974	21.4133	12.8093	10.4809
536.5	34.1674	39.033	35.5362	27.1916	22.5869	15.3444	2.31293	2.60819		536.5	51.7946	48.8274	40.7459	34.5324	25.8107	20.8334	13.0973	4.06999	0.215432			536.5	21.3146	34.4364	36.2415	29.3282	25.5069	22.5235	13.4457	10.8256
537	35.8464	40.8479	37.3406	28.4616	23.4802	16.0375	2.38978	2.61698		537	54.0667	51.2136	42.5437	36.338	27.008	21.928	13.7508	4.23017	0.267198			537	22.5775	36.2355	37.47	30.6474	26.6528	23.6269	14.0441	11.3056
537.5	37.6479	42.5529	39.0593	29.7431	24.2836	16.8654	2.57299	2.67142		537.5	56.237	53.5918	44.4487	37.9716	28.2016	22.9742	14.2774	4.34725	0.297484			537.5	23.6313	37.9949	38.6318	31.8601	27.6	24.5767	14.6074	11.9715
538	39.3871	44.3782	40.8913	31.2676	25.1336	17.7667	2.80237	2.77068		538	58.3554	56.079	46.396	39.476	29.5361	24.0123	14.7147	4.39614	0.318768			538	24.7895	39.6648	39.8222	33.0717	28.516	25.4571	15.1195	12.6581
538.5	41.0958	46.2951	42.8753	32.7932	26.074	18.5672	2.98403	2.83579		538.5	60.2061	58.5572	48.4345	40.7344	30.8177	24.9508	15.1786	4.47855	0.324829			538.5	25.9512	41.1654	41.3078	34.4085	29.4154	26.3833	15.6229	13.2982
539	42.6436	48.1912	44.9673	34.2541	26.9964	19.3314	3.13458	2.86612		539	62.0828	60.7333	50.6064	42.3058	32.0691	25.8025	15.7398	4.57406	0.318482			539	26.911	42.4812	42.9998	35.6381	30.4606	27.4612	16.2117	13.8757
539.5	44.1403	50.1505	46.8671	35.7644	27.9473	19.982	3.24421	2.90167		539.5	64.2263	62.7175	52.6755	43.9807	33.2835	26.8148	16.2667	4.69658	0.322348			539.5	27.6602	43.7111	44.9065	36.9804	31.6477	28.662	16.8295	14.2664
540	45.6263	52.139	48.5358	37.1995	29.0424	20.539	3.28735	3.00673		540	66.6362	64.5533	54.4178	45.8045	34.4383	28.064	16.7993	4.86388	0.337289			540	28.4139	44.9598	46.8858	38.4696	33.0858	29.8873	17.5206	14.505
540.5	47.059	54.1491	50.0587	38.4873	30.2821	21.0089	3.31108	3.08963		540.5	69.4533	66.5311	56.0587	47.8759	35.4857	29.2063	17.3871	5.13185	0.364426			540.5	29.5197	46.4203	48.6405	40.0419	34.5183	31.2145	18.171	14.7623
541	48.6273	55.8989	51.3922	39.6385	31.4895	21.6296	3.38613	3.18731		541	72.588	68.5519	57.6532	49.99	36.5749	30.3421	17.9352	5.41654	0.375884			541	30.5488	48.1506	50.1631	41.5602	35.8087	32.463	18.7326	15.1697
541.5	50.1262	57.7648	52.7128	40.7934	32.6631	22.4862	3.52602	3.33162		541.5	75.9542	70.9333	59.2834	51.9816	37.8205	31.5034	18.3928	5.66856	0.379456			541.5	31.6809	50.1177	51.7347	43.0307	37.136	33.6221	19.2171	15.6386
542	51.7423	59.803	54.2206	42.0519	33.8076	23.4012	3.6823	3.45014		542	79.1556	73.7827	60.9507	53.485	39.0415	32.514	18.8119	5.90519	0.369591			542	32.8868	52.1381	53.4122	44.4758	38.3602	34.7064	19.6035	16.2383
542.5	53.2749	61.8223	55.9764	43.3007	34.7531	24.3417	3.79962	3.50596		542.5	81.9316	76.6982	63.001	55.0346	40.311	33.3701	19.3581	6.11036	0.33632			542.5	34.0056	54.1065	55.0862	45.6905	39.5771	35.7492	20.0297	17.0369
543	54.8023	63.7837	57.7629	44.6032	35.5033	25.1922	3.87637	3.52603		543	84.2005	79.3435	65.3621	56.3778	41.63	34.3	19.9193	6.22242	0.308198			543	34.9328	55.9069	56.9922	46.7962	40.7845	36.7344	20.4287	17.7594
543.5	56.2404	65.8372	59.4667	46.0406	36.2521	25.8559	3.88866	3.60218		543.5	85.9414	81.5655	67.7219	57.5684	42.7727	35.3663	20.5068	6.27796	0.28641			543.5	35.668	57.3668	58.9407	47.827	42.0498	37.688	20.9431	18.3377
544	57.6096	67.9322	61.0348	47.4701	37.0433	26.3768	3.87766	3.65334		544	87.4008	83.6191	70.0274	58.768	43.7732	36.2707	21.2453	6.36151	0.286628			544	36.4573	58.5514	60.5915	49.0134	43.2474	38.7187	21.5096	18.8602
544.5	59.1194	69.8066	62.438	48.8422	37.8767	26.9187	3.87728	3.6947		544.5	88.6213	85.379	72.0729	60.1711	44.6764	37.0806	22.1049	6.49058	0.301217			544.5	37.0674	59.7678	61.8845	50.2815	44.2541	39.6566	22.0468	19.4367
545	60.4889	71.4714	63.6253	50.0523	38.8653	27.749	3.85116	3.75512		545	90.1666	87.1983	73.8884	61.6057	45.5928	37.7034	22.8389	6.60577	0.317155			545	37.5414	60.887	63.0051	51.5247	45.1077	40.6935	22.6107	19.8413
545.5	61.8678	73.1647	64.8324	51.3205	39.981	28.6216	3.88355	3.84005		545.5	91.9057	89.2474	75.2981	63.0104	46.6089	38.3263	23.4905	6.72213	0.327827			545.5	38.0307	62.1704	64.0945	52.9246	45.7829	41.7636	23.2351	20.2055
546	63.2033	74.6438	66.0718	52.297	41.1654	29.4761	3.93409	3.91036		546	93.8134	91.3205	76.4691	64.4915	47.7417	38.8592	24.1158	6.85613	0.297452			546	38.4576	63.4761	64.9515	54.3615	46.3715	42.7995	23.848	20.6239
546.5	64.5511	75.8687	67.3645	53.0813	42.3201	30.2852	3.97925	3.92579		546.5	95.7391	93.3062	77.4423	65.9573	49.1033	39.6825	24.5877	6.92051	0.263395			546.5	38.9728	64.7405	65.8698	55.7561	46.9542	43.7645	24.4498	21.0703
547	65.634	77.1879	68.6469	53.8993	43.5919	30.8894	3.99044	3.97048		547	97.577	94.9234	78.4702	67.2529	50.3261	40.6715	24.839	6.94179	0.21691			547	39.488	65.8769	66.95	56.9649	47.6379	44.6317	25.0629	21.4556
547.5	66.6689	78.5976	69.8944	54.7	44.8535	31.4365	4.04269	3.98033		547.5	99.2739	96.2592	79.628	68.3113	51.4575	41.5707	24.9945	6.90846	0.166662			547.5	40.0335	66.7742	68.0447	58.0842	48.463	45.4429	25.699	21.8055
548	67.8384	80.2696	71.2882	55.5691	46.0187	31.9122	4.16492	3.99756		548	100.568	97.378	80.7095	69.4342	52.4358	42.4099	25.2702	6.92955	0.135276			548	40.7173	67.7689	69.2551	59.2131	49.4697	46.0635	26.2905	22.265
548.5	68.9257	81.8516	72.6662	56.5599	47.1387	32.5468	4.20444	4.02346		548.5	101.929	98.6135	81.8318	70.363	53.1924	43.0462	25.4958	7.0637	0.121851			548.5	41.4791	68.6682	70.5963	60.1393	50.4666	46.6918	26.8631	22.6442
549	69.6943	83.4555	74.0158	57.8519	48.0408	33.1827	4.25032	4.11824		549	103.132	100.021	82.9306	71.3268	53.9393	43.5707	25.8187	7.26687	0.135378			549	42.2752	69.7787	72.1629	60.8915	51.3724	47.341	27.4796	23.0472
549.5	70.2308	84.7669	75.2153	59.1928	48.7158	33.738	4.29779	4.28053		549.5	104.208	101.552	83.935	72.1121	54.6255	43.9286	26.3348	7.55019	0.17063			549.5	42.989	70.9345	73.7443	61.503	52.2237	47.8951	28.0234	23.3602
550	70.8943	85.7487	76.3787	60.4879	49.0154	34.24	4.39045	4.39528		550	105.219	103.103	84.7975	72.7748	55.4181	44.5196	26.951	7.77843	0.252384			550	43.6473	72.0367	75.0549	61.9882	52.9662	48.2452	28.5176	23.6455
550.5	71.4127	86.4949	77.3799	61.7024	49.1768	34.5776	4.43134	4.54037		550.5	106.272	104.504	85.7942	73.411	56.0058	45.1696	27.4882	7.98787	0.341053			550.5	44.0482	73.0695	76.1393	62.2437	53.3401	48.3344	28.8541	23.848
551	71.8924	86.887	78.3075	62.6881	49.3126	34.9174	4.42159	4.64523		551	107.16	105.609	86.9631	73.9311	56.5509	45.7391	27.929	8.07134	0.410311			551	44.2548	73.6954	76.8481	62.3459	53.6054	48.3682	29.0842	23.9205
551.5	72.4589	87.3688	79.1462	63.3767	49.618	35.1994	4.455	4.68335		551.5	107.946	106.318	88.132	74.7074	56.9365	46.1574	28.3093	8.05225	0.447309			551.5	44.4598	74.1556	77.291	62.4673	53.9056	48.2978	29.3	24.037
552	73.2005	87.7883	79.9146	63.741	50.178	35.6288	4.46377	4.65261		552	108.692	107.099	89.3117	75.5538	57.1275	46.5746	28.5002	8.10044	0.441244			552	44.7942	74.3809	77.3732	62.6843	54.1841	48.5565	29.5131	24.1088
552.5	73.7645	88.139	80.3945	63.9322	50.9096	35.9919	4.5016	4.65747		552.5	109.313	107.894	90.4731	76.5929	57.5034	47.026	28.6866	8.14736	0.386102			552.5	45.1956	74.5462	77.3708	62.9053	54.3372	49.0823	29.719	24.0372
553	73.9753	88.177	80.6072	63.9331	51.8228	36.2432	4.56587	4.73502		553	109.834	108.624	91.5296	77.634	57.9737	47.2915	28.852	8.26753	0.287333			553	45.6328	74.7021	77.4973	63.0899	54.6014	49.7753	29.873	24.0266
553.5	74.2015	88.2728	80.7874	63.8665	52.6073	36.3695	4.72126	4.81121		553.5	110.368	109.216	92.2928	78.4006	58.7361	47.7592	29.0398	8.37743	0.185953			553.5	46.1144	74.9742	77.5966	63.4551	54.928	50.5196	29.9478	24.0972
554	74.2567	88.5631	80.7151	63.7847	53.1108	36.4634	4.89098	4.90712		554	110.933	109.656	92.6773	78.764	59.3808	48.2749	29.1331	8.55442	0.130617			554	46.2622	75.3909	77.6195	63.8383	55.1235	51.1526	29.8231	24.1745
554.5	74.2628	88.7637	80.6625	63.7861	53.1269	36.5321	4.99823	5.02195		554.5	111.176	109.889	92.6378	78.6457	59.9214	48.7381	29.1512	8.71742	0.115346			554.5	46.0713	75.6868	77.7138	64.158	55.3108	51.5074	29.5596	24.2763
555	74.1996	89.2175	80.6921	63.9158	52.8395	36.5897	5.02581	5.09297		555	111.507	109.836	92.3163	78.2804	60.0908	48.8823	29.0459	8.75651	0.14315			555	45.7391	76.035	77.9199	64.2774	55.4992	51.4161	29.2937	24.5149
555.5	74.307	89.8405	81.0549	64.1548	52.3887	36.7914	4.96063	5.0789		555.5	111.655	109.843	91.74	77.9613	59.8412	48.937	28.7558	8.77852	0.201361			555.5	45.4794	76.4751	78.0873	64.3378	55.7722	51.3098	29.1567	24.8188
556	74.4588	90.3252	81.3544	64.3779	51.9802	36.9833	4.8713	5.00192		556	111.566	109.949	91.0608	77.7503	59.4225	48.9612	28.4708	8.7029	0.253098			556	45.2677	76.6659	78.1099	64.3166	55.8261	51.2334	29.0674	24.8197
556.5	74.4023	90.3195	81.6732	64.5161	51.7966	37.1602	4.76078	4.93537		556.5	111.113	110.151	90.5095	77.8809	58.9443	48.7626	28.1598	8.60196	0.286771			556.5	45.2288	76.6413	78.1445	64.0313	55.8495	51.2539	29.1599	24.7925
557	74.3515	89.9798	82.0959	64.4827	51.9845	37.1484	4.70212	4.85557		557	110.463	110.242	90.2062	78.229	58.6571	48.5624	27.92	8.42832	0.281046			557	45.3674	76.5309	78.3382	63.8455	55.8918	51.3872	29.3482	24.7951
557.5	74.1672	89.7181	82.2943	64.1307	52.4305	37.0995	4.72141	4.75633		557.5	109.708	110.227	90.1079	78.6172	58.4771	48.3355	27.8251	8.26791	0.265905			557.5	45.428	76.4045	78.2622	63.7769	55.8832	51.5967	29.5716	24.6578
558	73.8318	89.1849	82.3074	63.6012	52.7881	37.0402	4.80929	4.73041		558	108.762	110.051	90.1997	78.69	58.5781	48.0414	27.8516	8.15817	0.232677			558	45.3664	75.885	78.3077	63.8091	55.8118	51.6541	29.7224	24.4841
558.5	73.2988	88.7467	82.0771	63.0529	53.0028	36.8793	4.94142	4.78139		558.5	108.114	109.371	90.3903	78.4301	58.6603	47.6244	27.9905	8.05053	0.190675			558.5	45.2326	75.356	78.5687	63.8102	55.605	51.3886	29.8251	24.4064
559	72.6091	88.434	81.7917	62.489	52.9786	36.7283	5.0094	4.84967		559	107.799	108.388	90.4424	77.955	58.721	47.1778	28.1473	7.96304	0.15589			559	45.0364	74.834	78.7257	63.6704	55.4743	50.9576	29.8963	24.5383
559.5	71.8517	88.2288	81.2192	62.1911	52.6257	36.6118	5.06086	4.84392		559.5	107.764	107.65	90.3308	77.2053	58.6821	46.7613	28.4234	7.8904	0.132961			559.5	44.7707	74.2549	78.8788	63.4573	55.3497	50.4063	29.8331	24.6244
560	70.968	88.0608	80.4969	62.0565	52.0171	36.715	5.10993	4.81843		560	107.981	107.122	90.0177	76.4819	58.6549	46.32	28.6615	7.837	0.136005			560	44.5783	73.7698	78.8056	63.0619	55.1394	49.8781	29.7813	24.7179
560.5	70.2922	87.5524	79.8556	62.0068	51.3394	36.856	5.12409	4.77391		560.5	108.427	106.71	89.5686	75.9685	58.5531	46.0682	28.8256	7.80434	0.135293			560.5	44.4641	73.6134	78.8086	62.5535	54.8311	49.5424	29.625	24.8498
561	69.6907	87.2267	79.2804	61.9066	50.8501	36.9882	5.07933	4.6509		561	108.693	106.484	88.9878	75.8184	58.1997	46.1653	29.033	7.78615	0.136784			561	44.3374	73.749	78.4163	62.2667	54.5967	49.4306	29.4003	24.8257
561.5	69.184	86.8294	78.7322	61.7935	50.4686	37.0552	5.01084	4.53537		561.5	108.653	106.575	88.5103	75.7446	57.8455	46.3518	29.0968	7.78692	0.142014			561.5	44.1444	73.669	77.8254	62.2087	54.4127	49.3679	29.0513	24.6281
562	68.9012	86.5179	78.3022	61.7774	50.219	37.0955	4.95965	4.48518		562	108.282	106.573	88.149	75.7007	57.35	46.6133	29.0415	7.81472	0.14202			562	43.9448	73.5555	77.2141	62.2928	54.1356	49.472	28.7243	24.3583
562.5	68.7775	86.1684	78.1538	61.6062	50.0166	36.9518	4.85936	4.52014		562.5	107.652	106.032	87.8078	75.6522	56.8865	46.8942	28.8702	7.76888	0.121168			562.5	43.7064	73.2809	76.3781	62.3207	53.6632	49.5761	28.4524	24.0331
563	68.7367	85.7697	78.038	61.5063	49.8169	36.4817	4.74297	4.54972		563	106.666	105.253	87.4582	75.4687	56.2858	46.96	28.633	7.75656	0.091239			563	43.3879	72.8455	75.5547	62.2738	53.2614	49.5002	28.2317	23.7912
563.5	68.5056	85.3623	77.726	61.4399	49.6413	35.9689	4.63551	4.60058		563.5	105.641	104.391	86.9241	75.1662	55.8846	46.7524	28.3229	7.78784	0.066972			563.5	43.1597	72.2479	74.7028	62.1791	52.8512	49.3514	28.178	23.6586
564	68.2374	84.6107	77.1812	61.2171	49.2917	35.5201	4.56265	4.68718		564	104.748	103.416	86.2102	74.752	55.6297	46.4776	27.9024	7.8694	0.045044			564	43.0278	71.6241	74.0655	61.7596	52.4116	49.2241	28.1597	23.6761
564.5	67.8626	83.8268	76.4684	60.7716	48.9103	35.1824	4.50411	4.73398		564.5	103.857	102.697	85.3203	74.3983	55.3646	46.2961	27.5481	7.94568	0.018743			564.5	42.9094	70.9524	73.5456	61.2648	52.0399	49.095	28.1422	23.7688
565	67.2505	83.059	75.5362	60.2323	48.577	34.961	4.44203	4.78605		565	103.027	102.409	84.4925	74.0892	55.314	46.119	27.3125	8.03396	0.007304			565	42.8867	70.2112	73.0779	60.894	51.8317	48.7339	28.0165	23.7805
565.5	66.5668	82.4513	74.7106	59.9251	48.3224	34.9158	4.43766	4.78599		565.5	102.341	102.473	83.8022	73.6251	55.4331	45.9593	27.138	8.12988	0.005235			565.5	42.9869	69.697	72.7985	60.4876	51.6634	48.3442	27.7906	23.6532
566	66.1994	81.9124	74.2397	59.7587	48.1081	35.0283	4.42429	4.76419		566	101.81	102.453	83.4264	73.2678	55.7211	45.9664	27.0539	8.05162	0.013951			566	43.0558	69.4312	72.4493	60.0469	51.3717	48.0045	27.5139	23.4023
566.5	66.0647	81.6466	74.091	59.7429	48.0385	35.0103	4.39813	4.67848		566.5	101.039	102.256	83.3988	72.9743	55.8462	45.7826	26.9811	7.83863	0.035684			566.5	42.9258	69.4811	72.0365	59.6172	51.2831	47.7202	27.2402	23.1172
567	65.8954	81.504	74.1262	59.8043	48.3049	34.8576	4.39753	4.55243		567	100.335	101.847	83.3807	72.6948	55.7449	45.4836	26.9769	7.61203	0.069573			567	42.6746	69.698	71.7222	59.3897	51.2687	47.5363	27.1095	22.7849
567.5	65.6356	81.2334	74.0286	59.7095	48.4744	34.623	4.45054	4.44237		567.5	99.8027	101.143	83.3292	72.4775	55.4802	45.0937	26.952	7.40079	0.107423			567.5	42.3631	69.9848	71.5645	59.1333	51.2173	47.4556	27.1467	22.4966
568	65.3311	80.8033	73.8531	59.3206	48.5234	34.4599	4.53818	4.35773		568	99.3023	100.456	83.1208	72.349	54.9962	44.5839	26.8098	7.23843	0.136604			568	41.9136	70.0257	71.6419	58.7299	51.0046	47.5027	27.2114	22.4477
568.5	64.9344	80.2896	73.3499	58.7274	48.4891	34.3165	4.59036	4.36886		568.5	98.8717	99.7263	82.7803	72.5277	54.4315	44.0803	26.5738	7.12518	0.152541			568.5	41.4746	69.7261	71.7782	58.4528	50.8093	47.361	27.3273	22.4578
569	64.2715	79.8024	72.7198	58.1706	48.37	34.1704	4.63298	4.38379		569	98.5666	99.1679	82.3959	72.4074	54.0534	43.7378	26.2989	7.13496	0.140699			569	41.1728	69.1402	71.9778	58.2129	50.5798	47.1064	27.3558	22.4798
569.5	63.8989	79.3	72.2494	57.8849	47.9869	34.079	4.61735	4.4306		569.5	98.4028	98.9695	82.2094	72.1597	53.9356	43.6737	26.1173	7.17171	0.120764			569.5	41.0588	68.6598	72.1168	57.9473	50.1947	46.7842	27.236	22.4962
570	63.8464	79.1452	71.9349	57.8738	47.4624	34.0017	4.552	4.46434		570	98.087	98.9952	82.1896	71.9452	54.0334	43.6496	25.9195	7.17824	0.098588			570	41.0218	68.4536	71.8729	57.7639	49.8611	46.5257	27.0991	22.6347
570.5	63.9026	79.1969	71.9213	58.1283	47.1598	33.9087	4.46982	4.45743		570.5	97.736	99.0348	82.2048	71.6382	54.1749	43.8508	25.8797	7.21371	0.077269			570.5	40.9643	68.6265	71.4772	57.8441	49.6106	46.4586	27.016	22.7194
571	63.8916	79.3203	71.8666	58.3227	46.9952	33.7547	4.40062	4.4363		571	97.4702	98.9494	82.525	71.2028	54.2538	44.2593	25.9774	7.24054	0.062786			571	40.8953	69.1493	71.1751	58.2558	49.4178	46.5264	26.9882	22.7634
571.5	63.9759	79.3945	71.8963	58.3463	46.9119	33.7236	4.39999	4.42332		571.5	97.2929	99.0685	82.5613	70.6944	54.1978	44.6415	26.1695	7.33736	0.060907			571.5	40.7057	69.5938	71.0139	58.6744	49.165	46.922	26.9365	22.9685
572	64.0046	79.4677	71.919	58.1832	47.0414	33.8181	4.39337	4.43961		572	97.3926	99.1135	82.2306	70.5668	54.0145	44.9234	26.3773	7.41458	0.069853			572	40.395	69.7776	70.9963	59.0875	49.1561	47.236	27.0433	23.2113
572.5	63.718	79.4405	72.052	57.9471	47.3518	33.9651	4.42624	4.47892		572.5	97.5808	99.2056	81.6261	70.5766	53.9383	45.0249	26.5669	7.53928	0.062231			572.5	40.1362	69.7283	71.4395	59.4152	49.4345	47.6191	27.1724	23.3747
573	63.4393	79.2291	72.1429	57.7309	47.6995	33.997	4.4363	4.50638		573	97.9616	99.2224	80.9917	70.6287	54.0067	45.1277	26.8163	7.6731	0.05543			573	40.058	69.6179	72.1126	59.3306	49.7464	47.8017	27.3306	23.417
573.5	63.4357	78.9421	72.149	57.6209	47.8516	34.0188	4.40338	4.47871		573.5	98.1852	99.3422	80.2809	70.9013	54.1153	44.8775	27.066	7.76197	0.047521			573.5	40.2442	69.573	72.7109	59.0925	50.2022	47.8496	27.4983	23.4528
574	63.4561	78.8258	72.3469	57.8347	47.8993	34.0209	4.37158	4.41937		574	98.3428	99.5338	79.5507	71.1375	54.2986	44.6892	27.3407	7.82947	0.045046			574	40.4757	69.6182	73.1519	58.6176	50.8125	47.8017	27.6963	23.5184
574.5	63.4294	78.6485	72.4982	58.0231	47.7935	33.9582	4.36155	4.33364		574.5	98.508	99.6537	79.6475	71.2134	54.5138	44.5306	27.5436	7.78899	0.049391			574.5	40.7141	69.7978	73.5798	58.351	51.3177	47.715	27.8361	23.6224
575	63.5006	78.4528	72.5529	58.1939	47.6318	33.9496	4.37126	4.29178		575	98.4719	99.9037	80.1391	71.2299	54.7865	44.5102	27.7797	7.7466	0.057317			575	40.9263	69.9271	73.8726	58.1988	51.5228	47.8242	27.7924	23.8647
575.5	63.6794	78.5323	72.5867	58.2212	47.4974	33.9511	4.37869	4.23743		575.5	98.6409	100.16	80.8642	71.2367	55.0987	44.6549	28	7.69876	0.069881			575.5	41.0002	69.9052	73.8493	58.2554	51.5672	47.782	27.7154	24.1203
576	63.6837	78.7436	72.7663	58.2464	47.4018	34.0374	4.37606	4.21656		576	98.7759	100.584	81.7142	71.3459	55.516	44.8788	28.0837	7.66758	0.07841			576	40.9668	69.8606	73.8751	58.6322	51.7507	47.946	27.6039	24.364
576.5	63.4424	79.0809	72.7603	58.1892	47.4246	34.108	4.36316	4.22275		576.5	98.9652	100.918	82.7119	71.4387	56.0421	45.3343	27.9713	7.6591	0.08569			576.5	40.8638	69.844	73.8654	58.971	51.9037	48.1423	27.5993	24.5117
577	63.3606	79.318	72.5103	58.0544	47.499	34.2645	4.33102	4.22347		577	98.9902	101.271	83.4661	71.6541	56.4164	45.6488	27.7877	7.65375	0.078732			577	41.0047	70.0131	73.9007	59.4598	52.0388	48.3589	27.7316	24.4297
577.5	63.1524	79.6656	72.3701	58.2059	47.6925	34.4565	4.25307	4.20709		577.5	99.0501	101.571	83.5088	71.8321	56.7702	45.8746	27.7325	7.71911	0.068758			577.5	41.2792	70.2404	73.9662	59.677	52.3746	48.5638	28.1009	24.268
578	62.8127	79.8787	72.3752	58.4206	47.8003	34.6848	4.19798	4.16676		578	99.261	101.723	83.3562	71.957	57.1694	45.9245	27.6965	7.7702	0.0631			578	41.5919	70.5936	74.2628	59.8811	52.7389	48.7435	28.6563	24.1734
578.5	62.6011	79.8399	72.4236	58.7396	47.9402	34.9483	4.18783	4.18577		578.5	99.3223	101.863	82.9455	72.1814	57.4773	45.9586	27.735	7.79248	0.059923			578.5	41.9783	70.9083	74.6899	59.9733	52.9536	49.1623	29.2094	24.2692
579	62.6954	79.7969	72.6188	59.0804	48.1758	35.0711	4.20976	4.19561		579	99.5492	102.023	82.5024	72.4617	57.6447	46.1052	28.0149	7.81693	0.060137			579	42.2268	70.9718	75.2239	60.1979	53.0117	49.5738	29.6935	24.521
579.5	63.0508	79.7633	73.0904	59.4422	48.4188	35.1882	4.24654	4.18023		579.5	99.7791	102.232	82.1817	72.7908	57.7448	46.2179	28.4524	7.78708	0.057176			579.5	42.2869	70.9257	75.8979	60.7608	53.2323	50.2795	29.9587	24.8061
580	63.3065	79.9876	73.6622	59.7406	48.5611	35.1005	4.32988	4.18776		580	100.241	102.433	82.2076	73.2664	57.7991	46.5081	28.8333	7.75343	0.067818			580	42.1994	70.8225	76.3175	61.2995	53.6022	51.0589	30.1523	25.2816
580.5	63.7212	80.1431	74.1223	59.778	48.8477	35.0098	4.46772	4.19113		580.5	100.385	102.666	82.6192	73.9533	57.6613	46.7532	29.055	7.75449	0.071686			580.5	42.1303	70.8347	76.5833	61.9312	53.9686	51.7146	30.1766	25.5752
581	63.9359	80.3848	74.2993	59.7336	49.2096	34.9128	4.54969	4.21076		581	100.362	102.905	83.2182	74.5364	57.4303	46.8196	29.2176	7.82878	0.075693			581	42.1609	70.8547	76.8342	62.4562	54.339	52.0301	30.336	25.7508
581.5	63.9754	80.645	74.4201	59.6365	49.488	34.8788	4.60599	4.20011		581.5	100.343	103.074	83.9413	74.8377	57.2786	46.7886	29.2544	7.95933	0.082079			581.5	42.2573	71.0348	77.0493	63.0105	54.7345	52.0474	30.6069	25.8409
582	63.7737	81.0056	74.3472	59.4359	49.6311	34.9767	4.64472	4.20722		582	100.196	103.394	84.6426	74.982	57.2699	46.6355	29.2333	8.09178	0.093111			582	42.4855	71.4234	77.1206	63.2408	55.1187	52.0241	30.893	26.0179
582.5	63.5124	81.3284	74.3308	59.3585	49.753	34.955	4.69731	4.27465		582.5	100.11	104	85.1436	75.2346	57.3747	46.6181	29.2946	8.24108	0.098753			582.5	42.8047	71.8519	77.3373	63.3411	55.3487	51.8542	31.1844	26.2399
583	63.3734	81.5131	74.2269	59.3728	49.8139	34.9994	4.70078	4.29955		583	100.013	104.533	85.4628	75.4248	57.6125	46.7023	29.5336	8.29642	0.088359			583	43.0671	72.2192	77.6662	63.4896	55.5385	51.9305	31.3834	26.4679
583.5	63.3226	81.6638	74.1448	59.4433	49.6359	34.9996	4.64656	4.32949		583.5	100.427	105.093	85.6054	75.613	57.8631	46.8804	29.8568	8.24005	0.079651			583.5	43.3342	72.5009	77.7389	63.6141	55.8505	52.3006	31.5794	26.892
584	63.4701	81.6012	74.1629	59.4901	49.6003	35.0298	4.64042	4.34954		584	101.025	105.535	85.6271	75.736	58.0989	47.2365	30.1534	8.18977	0.060404			584	43.5395	72.7357	77.6914	63.5935	56.1666	52.8732	31.6216	27.2446
584.5	63.5441	81.2991	74.1498	59.6355	49.6141	35.1926	4.60792	4.37827		584.5	101.667	105.779	85.6141	75.8031	58.309	47.4599	30.482	8.15959	0.039311			584.5	43.7704	72.8411	77.7867	63.5406	56.2862	53.4545	31.7254	27.6058
585	63.7462	80.7693	73.9602	59.926	49.8847	35.4204	4.52889	4.40845		585	102.208	105.653	85.574	75.6628	58.5813	47.6671	30.6479	8.14552	0.024191			585	43.8902	72.9977	77.9747	63.6938	56.2439	53.867	31.8581	27.8763
585.5	63.9466	80.3465	73.8706	60.0437	50.0926	35.7408	4.4391	4.41351		585.5	102.585	105.321	85.6859	75.4282	58.9439	47.6535	30.7099	8.13399	0.024458			585.5	43.9821	73.1906	77.9681	63.8263	56.2116	54.1982	32.0484	28.1308
586	63.9461	80.1002	74.2243	60.2086	50.209	35.803	4.39527	4.42527		586	102.796	105.111	85.664	75.4769	59.237	47.6864	30.7089	8.13494	0.031645			586	44.001	73.4531	78.0341	63.9729	56.1599	54.3793	32.2342	28.3446
586.5	63.7898	79.8696	74.7338	60.1948	50.2116	35.7851	4.34498	4.43647		586.5	102.662	105.005	85.7198	75.8891	59.4739	47.75	30.7233	8.14889	0.038445			586.5	43.9159	73.8856	77.9457	64.3198	56.3488	54.5696	32.3031	28.4343
587	63.5132	79.6775	75.1609	60.308	49.9227	35.6118	4.26312	4.4799		587	102.447	105.142	85.8878	76.5207	59.5367	47.8346	30.6267	8.09206	0.048376			587	43.8465	74.4131	77.7034	64.6745	56.6232	54.8349	32.2685	28.5608
587.5	63.2904	79.5159	75.3486	60.2317	49.5475	35.2366	4.18894	4.55278		587.5	102.157	105.268	85.9057	77.0908	59.4447	48.1154	30.551	8.09778	0.052923			587.5	43.7794	74.7311	77.3272	65.0522	57.131	55.1745	32.2084	28.6017
588	63.0123	79.3002	75.3835	60.1294	49.0538	34.8954	4.17398	4.61754		588	102.066	105.531	85.9717	77.4621	59.3399	48.3767	30.5231	8.16019	0.051282			588	43.7782	74.897	77.1446	65.2923	57.7485	55.434	32.3477	28.6579
588.5	62.826	78.8564	74.7622	60.0352	48.7077	34.6721	4.19415	4.69364		588.5	102.106	105.712	86.0386	77.3853	59.2796	48.672	30.3896	8.26591	0.044948			588.5	43.6871	74.9551	77.0894	65.5273	58.2317	55.5515	32.5734	28.7254
589	62.7695	78.3191	73.7867	59.7249	48.4936	34.7093	4.2336	4.75179		589	102.079	105.597	86.0472	76.9381	59.3625	48.8213	30.2571	8.43267	0.040736			589	43.5579	74.7865	77.1448	65.6781	58.4038	55.5495	32.9746	28.9104
589.5	62.783	77.8696	72.97	59.5212	48.3474	34.8144	4.326	4.74083		589.5	102.059	105.342	85.7997	76.3057	59.4798	48.85	30.2436	8.58581	0.034076			589.5	43.3606	74.2032	77.4087	65.6985	58.2303	55.3853	33.3927	29.0798
590	62.5734	77.5527	72.5139	59.2028	48.3588	34.9402	4.42286	4.68818		590	102.007	105.02	85.5387	75.9056	59.7298	48.8034	30.3917	8.74462	0.03125			590	43.2001	73.4696	77.5394	65.5813	58.1062	55.0694	33.7442	29.1727
590.5	62.1278	77.2932	72.2917	59.0851	48.5498	35.0749	4.50665	4.59845		590.5	101.642	104.64	85.4252	75.7463	59.9463	48.6269	30.3724	8.8484	0.026282			590.5	43.1105	72.8632	77.7174	65.1278	57.7629	54.722	33.8007	29.1297
591	61.6489	77.1408	71.8556	58.8672	48.6724	35.0603	4.53404	4.53982		591	100.856	104.058	85.1509	75.6864	59.8727	48.4765	30.2797	8.93131	0.025166			591	43.1078	72.2099	77.8835	64.7398	57.4513	54.3483	33.6407	28.9362
591.5	61.2147	76.9473	71.6151	58.5637	48.6966	34.918	4.56581	4.46815		591.5	100.103	103.451	84.8987	75.4934	59.5252	48.2025	30.1388	8.98434	0.028324			591.5	43.2717	71.7643	78.0666	64.3704	57.3342	53.8843	33.3684	28.7104
592	60.7503	76.7244	71.253	58.1849	48.5321	34.6707	4.61187	4.41042		592	99.6574	102.872	84.8063	75.0887	58.9661	47.8668	29.8474	8.93324	0.03699			592	43.4159	71.6043	78.0914	64.1958	57.4759	53.5242	33.0622	28.4734
592.5	60.3779	76.3735	70.7265	57.6338	48.2498	34.3619	4.67696	4.385		592.5	99.2848	102.246	84.5343	74.5449	58.2119	47.6112	29.509	8.81219	0.047437			592.5	43.52	71.7552	77.8242	64.187	57.5484	53.2203	32.897	28.3743
593	60.1559	75.981	70.2384	57.0961	47.7926	33.9614	4.74436	4.36093		593	99.0527	101.814	83.809	74.0312	57.2993	47.3076	29.2572	8.57871	0.055914			593	43.4429	71.7971	77.4713	64.1981	57.4354	52.9352	32.8174	28.4147
593.5	59.7968	75.6935	70.0091	56.4661	47.3968	33.6501	4.7607	4.346		593.5	99.0586	101.34	82.854	73.7107	56.606	46.9907	29.253	8.32137	0.065363			593.5	43.1267	71.5295	76.75	64.1496	57.1869	52.5834	32.8393	28.5132
594	59.1133	75.258	69.9616	56.0308	47.0826	33.3368	4.75961	4.31898		594	98.8654	100.763	81.8666	73.5273	56.054	46.718	29.252	8.05826	0.06192			594	42.6287	71.2417	75.8896	63.6892	56.5904	52.4252	32.8538	28.5956
594.5	58.1915	74.7417	69.4641	55.5748	46.7641	33.0918	4.64559	4.32195		594.5	97.9289	99.974	80.6333	73.407	55.7317	46.5544	29.3178	7.86218	0.049554			594.5	41.9096	70.9185	75.0832	63.0032	55.8026	52.3445	32.6751	28.6508
595	57.4453	74.0766	68.5973	55.1253	46.3473	32.9044	4.49905	4.31724		595	96.5288	98.8454	79.4977	73.0073	55.5511	46.4134	29.3868	7.75449	0.033643			595	41.2874	70.4177	74.6129	62.2888	54.994	52.1615	32.4001	28.7721
595.5	56.7986	73.2462	67.4914	54.6617	45.7968	32.7633	4.34165	4.29582		595.5	95.0333	97.4196	78.7461	72.3164	55.5834	46.1796	29.3654	7.69587	0.02189			595.5	40.6742	69.7461	74.3636	61.6877	54.521	52.013	32.0838	28.7343
596	56.2637	72.2409	66.1439	54.2041	45.2606	32.5822	4.19919	4.27747		596	93.5167	95.85	78.2454	71.2662	55.4547	46.0023	29.189	7.68909	0.012764			596	40.266	69.1622	73.9484	61.2596	54.2021	51.8705	31.7186	28.6674
596.5	56.0005	71.0347	64.8227	53.6558	44.6149	32.2607	4.10381	4.24643		596.5	92.1624	94.6366	77.7258	70.2791	55.0357	45.859	28.9634	7.70818	0.010133			596.5	40.0264	68.6093	73.3949	61.0616	54.1364	51.7036	31.3573	28.5617
597	55.8167	70.0346	63.7805	53.1985	44.0134	31.9822	4.05797	4.20321		597	91.1165	93.5847	77.2968	69.3223	54.648	45.6035	28.7692	7.76263	0.017077			597	39.7738	67.7908	72.6457	60.978	53.9813	51.4226	31.0709	28.3816
597.5	55.5278	69.2193	63.2017	52.9597	43.4992	31.5982	4.10587	4.16949		597.5	90.3829	92.8764	76.9004	68.4731	54.0644	45.3583	28.5177	7.79501	0.024458			597.5	39.4813	66.884	71.6693	60.7415	53.6106	51.1918	30.9226	28.0813
598	54.9541	68.6543	62.7219	52.6474	43.1407	31.1014	4.18947	4.18887		598	89.5928	92.5098	76.1554	67.9351	53.4778	45.0839	28.2353	7.82352	0.029486			598	38.9422	66.2103	70.5398	60.2032	53.105	50.8349	30.7397	27.6967
598.5	54.2717	68.2202	62.334	52.1007	42.5982	30.5662	4.31325	4.23317		598.5	88.8226	92.179	75.2412	67.5201	52.8797	44.7516	27.8722	7.86013	0.030027			598.5	38.3656	65.54	69.6046	59.4924	52.4264	50.2649	30.5323	27.4517
599	53.4319	67.7649	61.8003	51.2488	41.9792	30.0333	4.40866	4.24405		599	87.9515	91.6041	74.1555	67.0951	52.555	44.2235	27.4697	7.91187	0.033096			599	37.5876	64.8291	69.0563	58.5434	51.802	49.6224	30.3077	27.1089
599.5	52.5311	67.1441	60.8879	50.2676	41.3743	29.5975	4.39746	4.23359		599.5	87.0989	90.7778	73.036	66.456	52.1	43.4742	27.0355	7.92843	0.035931			599.5	36.8636	64.1462	68.5168	57.4033	51.1766	48.8711	29.9291	26.7747
600	51.6418	66.1394	59.7129	49.2259	40.7089	29.1495	4.27146	4.20106		600	86.0607	89.8848	71.8656	65.8063	51.4349	42.6967	26.6208	7.89229	0.041923			600	36.3164	63.4465	67.8683	56.364	50.5343	48.0256	29.4751	26.4724
600.5	50.857	65.0111	58.5388	48.2068	40.011	28.7667	4.09965	4.13407		600.5	84.8505	88.5744	70.9264	65.0097	50.7601	41.8102	26.2932	7.89643	0.042105			600.5	35.9442	62.4633	67.0081	55.4207	49.863	47.2775	29.0664	26.222
601	50.2613	63.7339	57.5396	47.4798	39.4252	28.5515	3.90836	4.01134		601	83.5009	87.2245	70.1634	63.8585	49.8144	40.9361	26.0349	7.79743	0.047732			601	35.6867	61.218	66.0136	54.6026	49.087	46.6986	28.696	25.9453
601.5	49.6976	62.5627	56.5932	47.0213	38.9812	28.3382	3.7159	3.92514		601.5	81.9767	85.8405	69.254	62.7328	48.9252	40.1096	25.8931	7.63717	0.050239			601.5	35.417	60.0963	64.912	53.8887	48.2963	46.1618	28.2327	25.5509
602	49.1059	61.5786	55.8885	46.7219	38.57	28.1088	3.65118	3.90193		602	80.5334	84.3756	68.4808	61.7951	48.0868	39.5918	25.665	7.4668	0.053411			602	35.1793	59.0998	63.7406	53.5876	47.5049	45.6507	27.8045	25.2923
602.5	48.3542	60.8667	55.214	46.3422	38.222	27.7952	3.68214	3.86883		602.5	78.9373	82.7889	67.6779	60.9433	47.4399	39.2601	25.3547	7.30736	0.06202			602.5	34.7146	58.1863	62.8494	53.268	46.8645	45.0875	27.4611	24.9887
603	47.5245	60.3147	54.3311	45.7909	37.927	27.4979	3.73234	3.81299		603	77.6188	81.1444	66.707	60.1876	46.8907	38.8623	24.9861	7.12707	0.072361			603	34.1266	57.3592	62.1018	52.7819	46.3013	44.3969	27.0354	24.6959
603.5	46.5323	59.754	53.3312	45.1137	37.6137	27.1645	3.71935	3.78997		603.5	76.5434	79.6409	65.623	59.589	46.4409	38.4978	24.5672	6.90847	0.086031			603.5	33.4554	56.6636	61.3834	52.1985	45.5884	43.5386	26.5459	24.288
604	45.3014	59.121	52.4334	44.2861	37.117	26.6512	3.70715	3.7794		604	75.6395	77.9824	64.6395	59.1604	46.0752	38.0727	24.1074	6.81962	0.083163			604	32.7757	56.0121	60.5117	51.3739	44.841	42.8385	26.1864	24.0067
604.5	44.141	58.2357	51.7605	43.3327	36.5655	26.1474	3.6301	3.70703		604.5	74.7348	76.6062	63.6105	58.4459	45.5094	37.388	23.6545	6.74293	0.079645			604.5	32.105	55.2603	59.5074	50.2912	44.025	42.3056	26.0384	23.8661
605	43.3106	57.3572	51.2988	42.4272	35.8628	25.5705	3.47981	3.62034		605	73.7198	75.5594	62.4325	57.5336	44.8167	36.4725	23.3208	6.64799	0.065187			605	31.4797	54.4324	58.5567	49.1532	43.1535	41.9299	25.9895	23.6654
605.5	42.7448	56.4878	50.9261	41.7207	35.0946	25.0171	3.36308	3.5568		605.5	72.5765	74.8081	61.1992	56.7008	44.1671	35.6676	23.029	6.57176	0.049721			605.5	30.8354	53.5954	57.5358	48.2678	42.3262	41.6186	25.9675	23.4553
606	42.1709	55.7242	50.4856	41.0982	34.4795	24.511	3.29041	3.47781		606	71.0285	74.1393	60.0065	55.8791	43.4999	35.0081	22.6994	6.49964	0.041033			606	30.1145	52.6766	56.6105	47.4766	41.7063	41.2414	25.9609	23.1792
606.5	41.741	54.9404	49.6347	40.5682	33.9195	24.1694	3.26155	3.33154		606.5	69.318	73.3367	58.7353	55.0935	42.7262	34.3838	22.4141	6.39734	0.038471			606.5	29.4894	51.6682	55.7173	46.7414	41.2391	40.766	25.6913	22.8969
607	41.4493	54.0963	48.3556	40.1353	33.3372	23.9795	3.16389	3.2015		607	67.7036	72.4387	57.3584	54.2977	41.9232	33.9046	22.1382	6.21775	0.045096			607	28.9368	50.6775	54.8067	46.1077	40.7478	40.0374	25.117	22.3137
607.5	40.8566	53.1602	46.9077	39.8185	32.7026	23.717	3.09491	3.13041		607.5	66.3294	70.9899	56.3072	53.5386	41.1876	33.6313	21.787	6.08043	0.046682			607.5	28.5167	49.8591	53.8211	45.4063	40.312	39.2025	24.3335	21.6917
608	40.0663	52.0882	45.4442	39.4769	32.0465	23.3884	3.02812	3.06074		608	65.1627	69.1465	55.2831	52.6479	40.2321	33.3537	21.3452	5.90851	0.048358			608	28.1894	49.0003	52.7666	44.5331	39.821	38.2973	23.5196	21.1515
608.5	39.3554	50.9599	44.1765	38.993	31.2835	22.8139	2.90612	3.00281		608.5	64.0919	67.1625	54.2588	51.4472	39.0653	32.7975	20.9448	5.72271	0.044116			608.5	27.9741	48.1901	51.8129	43.7003	39.2001	37.3446	22.7048	20.6454
609	38.7818	49.8488	43.1799	38.3164	30.5872	22.0641	2.84881	2.97864		609	63.1096	65.3168	53.1774	50.0774	38.0681	32.1931	20.5081	5.57899	0.037059			609	27.7308	47.4505	50.76	42.9926	38.4183	36.5749	22.1116	20.2377
609.5	38.1054	48.8045	42.5087	37.459	30.1171	21.2359	2.86264	2.96382		609.5	61.964	63.8445	52.3126	48.6946	37.2529	31.5053	20.006	5.52385	0.032588			609.5	27.2322	46.783	49.8133	42.3053	37.6509	35.9978	21.8305	19.9078
610	37.3102	47.7602	41.932	36.5017	29.784	20.4624	2.98672	2.90795		610	60.4746	62.6217	51.6555	47.3057	36.634	30.702	19.5865	5.5346	0.030228			610	26.6184	45.952	49.0156	41.7612	36.8427	35.586	21.6165	19.7958
610.5	36.6981	46.7819	41.3747	35.5459	29.4406	19.8784	3.08548	2.83554		610.5	58.8555	61.7386	50.9068	46.2135	36.1704	29.909	19.2228	5.56177	0.0273			610.5	25.9051	44.9618	48.221	41.2269	36.0434	35.1569	21.3718	19.6162
611	36.0335	45.9074	40.8243	34.7032	29.096	19.49	3.17304	2.78015		611	57.3882	60.9042	50.3778	45.2733	35.9443	29.2195	18.8301	5.6136	0.025059			611	25.189	43.9989	47.3882	40.5948	35.3674	34.6573	21.0248	19.4921
611.5	35.3121	45.1836	40.2205	34.0839	28.6085	19.327	3.20955	2.70159		611.5	56.2628	59.9393	49.8241	44.6163	35.7748	28.7101	18.4119	5.62772	0.01822			611.5	24.5079	43.0271	46.5815	39.7451	34.7877	34.0938	20.5831	19.3152
612	34.6038	44.4838	39.4925	33.5254	27.9478	19.2178	3.12097	2.63391		612	55.4027	58.7208	49.2358	44.0139	35.3548	28.2081	18.0339	5.57527	0.042237			612	24.1253	42.1008	45.8945	38.8916	34.2974	33.2244	19.901	19.0674
612.5	34.117	43.7785	38.6573	32.9066	27.1645	19.1275	2.99547	2.60519		612.5	54.6902	57.2285	48.2726	43.2636	34.7133	27.7767	17.6281	5.44601	0.042862			612.5	23.996	41.2483	45.1436	38.0065	33.814	32.2327	19.2337	18.77
613	33.6743	43.0543	37.8935	32.1748	26.3847	18.9367	2.83697	2.59971		613	54.0215	55.7295	47.1535	42.3777	33.8541	27.2955	17.2471	5.29239	-0.013486			613	23.8461	40.5435	44.3172	37.0602	33.295	31.1656	18.841	18.3915
613.5	32.97	42.1105	37.2429	31.315	25.786	18.5442	2.72401	2.583		613.5	53.1415	54.2617	46.0017	41.2824	32.932	26.7731	16.9827	5.11153	-0.103946			613.5	23.5899	39.739	43.6011	36.2761	32.6543	30.1889	18.5632	18.0092
614	32.1303	40.9685	36.5773	30.4718	25.2579	18.0337	2.59835	2.55302		614	52.0015	52.9486	44.7259	40.3052	32.0484	26.2447	16.7778	4.908	-0.21191			614	23.1958	38.8304	42.868	35.6305	31.8984	29.3526	18.4316	17.5188
614.5	31.2209	39.7626	35.7907	29.7223	24.9098	17.4221	2.5099	2.54583		614.5	50.8486	51.8879	43.5311	39.3436	31.2738	25.6541	16.5648	4.72597	-0.320239			614.5	22.6762	37.945	41.9672	35.0862	31.1366	28.7494	18.3965	17.0689
615	30.2447	38.7024	35.0136	29.2092	24.6474	16.9225	2.4436	2.46096		615	49.7206	51.0649	42.5596	38.5122	30.6541	25.1426	16.2469	4.5724	-0.411532			615	21.9413	36.9893	40.8022	34.4579	30.3271	28.5005	18.4059	16.6519
615.5	29.2911	37.7791	34.1723	28.7627	24.3629	16.5548	2.30281	2.40968		615.5	48.6059	50.422	41.8139	37.8128	29.9975	24.6339	15.904	4.46566	-0.393684			615.5	21.1493	36.0907	39.7234	33.9287	29.4849	28.2513	18.1824	16.2334
616	28.5296	36.9978	33.246	28.3525	23.9652	16.437	2.17129	2.33621		616	47.4964	49.495	41.122	37.0633	29.5047	24.2485	15.4459	4.38402	-0.300794			616	20.4831	35.2621	38.6041	33.4308	28.7906	28.0194	17.7085	15.892
616.5	28.0145	36.3878	32.2991	27.9144	23.3911	16.4553	2.02453	2.26903		616.5	46.5285	48.5323	40.4639	36.2618	28.965	23.8344	14.9628	4.31914	-0.197098			616.5	20.0197	34.6832	37.5533	32.7507	28.1664	27.6693	17.1819	15.5314
617	27.5875	35.8129	31.5706	27.2897	22.7985	16.3759	1.88627	2.20452		617	45.6497	47.531	39.8852	35.3577	28.438	23.3508	14.5564	4.2792	-0.092645			617	19.6976	34.2354	36.6675	31.9782	27.6045	27.1761	16.5595	15.2184
617.5	27.1996	35.1172	31.167	26.5431	22.1498	16.178	1.74435	2.15396		617.5	44.7761	46.306	39.3524	34.437	27.9694	22.8315	14.2447	4.26215	-0.00748			617.5	19.5116	33.9034	35.9757	31.1554	27.1025	26.4794	15.9651	14.8758
618	26.8152	34.3675	30.7753	25.7786	21.5507	15.7512	1.62186	2.13107		618	43.9879	45.0169	38.6616	33.6308	27.4851	22.2215	14.0576	4.20023	0.032371			618	19.3591	33.5548	35.4769	30.3877	26.6266	25.6379	15.4739	14.5294
618.5	26.3104	33.6314	30.3524	25.2317	20.9674	15.1977	1.54047	2.01634		618.5	43.1657	43.8371	37.9605	33.0153	27.0328	21.5902	13.8851	4.09601	0.012541			618.5	19.1703	33.0147	34.877	29.5757	26.1443	24.8468	15.1531	14.174
619	25.7457	32.8575	29.9932	24.7164	20.4737	14.6087	1.44641	1.94324		619	42.2996	43.0227	37.2631	32.6309	26.4252	20.8719	13.6688	3.99386	0.001211			619	18.8768	32.3956	34.3413	28.8821	25.4609	24.1071	15.0402	13.8129
619.5	25.0981	32.0611	29.6241	24.3569	20.0489	14.114	1.38149	1.83165		619.5	41.3762	42.1387	36.5949	32.2483	25.8179	20.2608	13.318	3.92758	0.005846			619.5	18.4854	31.6299	33.7094	28.2837	24.7671	23.5343	14.998	13.5266
620	24.424	31.3658	29.0658	24.05	19.5676	13.7668	1.34844	1.71603		620	40.4538	41.309	35.819	31.788	25.1423	19.8438	12.9297	3.85308	0.000933			620	18.1094	30.8322	32.9908	27.7539	24.1157	23.0524	14.9543	13.2443
620.5	23.777	30.8276	28.3789	23.7246	19.0837	13.4815	1.32971	1.58282		620.5	39.5582	40.6863	35.0543	31.3001	24.4335	19.5575	12.5356	3.75785	-0.003634			620.5	17.6695	30.0517	32.2024	27.2321	23.526	22.5984	14.79	12.9913
621	23.2772	30.3908	27.804	23.2571	18.5747	13.3103	1.35865	1.46454		621	38.775	40.0599	34.3202	30.6494	23.708	19.3219	12.183	3.69842	-0.007858			621	17.1753	29.2991	31.457	26.7165	23.0691	22.1369	14.5379	12.7336
621.5	22.9488	30.0431	27.1882	22.672	18.1515	13.1605	1.38455	1.37043		621.5	38.1957	39.3314	33.4643	29.9543	23.0709	19.1036	11.9853	3.62458	-0.012068			621.5	16.6636	28.6752	30.8479	26.2808	22.7736	21.7181	14.2356	12.5271
622	22.698	29.7786	26.444	22.0719	17.7593	13.0347	1.4286	1.25475		622	37.7325	38.5979	32.4988	29.2498	22.6466	18.9363	11.8917	3.53535	-0.00935			622	16.2618	28.0361	30.2159	25.7593	22.616	21.3507	13.8021	12.2628
622.5	22.5529	29.3511	25.8796	21.4935	17.4194	12.949	1.44449	1.20134		622.5	37.1531	38.1588	31.5356	28.7058	22.3072	18.6475	11.8225	3.4064	0.002686			622.5	15.9802	27.5834	29.7464	25.3497	22.3572	20.9789	13.3186	11.9414
623	22.3231	28.7568	25.5894	21.0178	17.181	12.8253	1.47236	1.18627		623	36.526	37.7054	30.7004	28.2378	22.0257	18.3136	11.6759	3.35704	0.015243			623	15.5864	27.1129	29.2892	24.8992	22.0253	20.7156	12.9231	11.6798
623.5	21.9528	28.0481	25.4437	20.66	17.0001	12.654	1.48713	1.17936		623.5	35.8862	37.2635	29.8592	27.8375	21.7923	18.0964	11.4566	3.35498	0.022886			623.5	15.2708	26.6522	28.8381	24.5004	21.5701	20.5835	12.5723	11.4539
624	21.4618	27.3993	25.2392	20.5244	16.7732	12.3874	1.47821	1.16425		624	35.1996	36.9182	29.1905	27.4675	21.5787	17.9379	11.1714	3.31167	0.028463			624	14.9314	26.2125	28.3188	24.0545	20.997	20.521	12.2712	11.2721
624.5	21.0042	26.8157	24.9858	20.4018	16.4748	12.0921	1.46381	1.163		624.5	34.5325	36.6335	28.7522	27.0466	21.2442	17.718	10.8838	3.26321	0.024014			624.5	14.535	25.7041	27.8108	23.6023	20.4475	20.4161	11.983	11.1226
625	20.5562	26.3379	24.6208	20.2225	16.1686	11.7864	1.41075	1.12876		625	33.8709	36.1243	28.5322	26.5673	20.8185	17.382	10.6311	3.2079	0.010942			625	14.1138	25.1545	27.3967	23.1772	20.0093	20.2816	11.7901	11.0764
625.5	20.1295	26.1044	23.9404	19.8338	15.8116	11.4748	1.33053	1.09266		625.5	33.2366	35.3727	28.3491	25.9222	20.2396	17.0165	10.4754	3.16911	-0.004526			625.5	13.6948	24.5942	27.0058	22.7255	19.7551	20.0437	11.6305	11.0196
626	19.783	25.9426	23.1452	19.4067	15.4172	11.231	1.21107	1.05154		626	32.4978	34.5845	28.266	25.2498	19.6845	16.5558	10.3723	3.03452	-0.017131			626	13.5044	24.1841	26.6587	22.4339	19.6264	19.5995	11.4672	10.9079
626.5	19.3836	25.7633	22.4443	18.9409	15.1342	10.9919	1.0994	1.03798		626.5	31.7749	33.7557	28.2107	24.6503	19.1819	15.986	10.2283	2.92597	-0.028556			626.5	13.3226	23.7594	26.3495	22.1137	19.4892	19.0061	11.3694	10.6854
627	18.9233	25.4436	21.9417	18.3858	14.9378	10.7842	0.987341	1.02525		627	31.1019	33.03	28.0573	24.2591	18.7814	15.4869	9.97184	2.88133	-0.036953			627	13.3678	23.5349	26.0323	21.7841	19.2298	18.3982	11.2888	10.4526
627.5	18.3934	25.0016	21.5814	18.0033	14.8028	10.6007	0.908988	1.00299		627.5	30.5069	32.4601	27.7594	23.9414	18.4973	15.1407	9.63507	2.83393	-0.037031			627.5	13.438	23.4039	25.5894	21.4127	18.8247	17.8546	11.2407	10.1762
628	17.9979	24.445	21.3121	17.7621	14.6723	10.4806	0.880758	0.972029		628	30.0045	32.1285	27.3186	23.7472	18.2661	14.9646	9.33296	2.74031	-0.034541			628	13.4139	23.1876	25.1393	20.9634	18.3217	17.4032	11.14	9.84924
628.5	17.7295	23.8501	21.116	17.6788	14.5687	10.4455	0.857615	0.908066		628.5	29.6059	31.8289	26.7589	23.6592	18.1676	14.9018	9.12365	2.62565	-0.034389			628.5	13.2392	22.9748	24.7441	20.5434	17.8265	17.0657	11.0352	9.59655
629	17.5197	23.3107	20.8104	17.4594	14.4326	10.4233	0.858946	0.843081		629	29.3312	31.4308	26.1271	23.4873	18.0142	14.9059	9.04068	2.56699	-0.035647			629	12.8803	22.6988	24.3316	20.11	17.4944	16.8234	10.8535	9.41417
629.5	17.3304	22.7475	20.4508	17.3103	14.2858	10.3524	0.875157	0.767838		629.5	29.0421	30.8982	25.568	23.1535	17.7971	14.9304	9.12242	2.50918	-0.03743			629.5	12.5413	22.4945	23.8626	19.7804	17.3315	16.6393	10.6384	9.31739
630	17.1561	22.3219	20.0791	17.1406	14.0915	10.2236	0.919397	0.695699		630	28.7633	30.3166	25.0001	22.782	17.5642	14.8172	9.2256	2.47115	-0.033406			630	12.2159	22.1375	23.4905	19.4848	17.3382	16.4807	10.4	9.23174
630.5	16.9046	22.0207	19.7893	16.8317	13.856	10.0706	0.959319	0.615191		630.5	28.437	29.8409	24.5244	22.4574	17.3557	14.6568	9.2593	2.52088	-0.032267			630.5	12.0715	21.8408	23.2238	19.221	17.3116	16.2726	10.1186	9.25154
631	16.5152	21.7828	19.5644	16.5325	13.6002	9.88216	0.993157	0.572743		631	28.0189	29.5198	24.1277	22.0905	17.1101	14.3998	9.16486	2.61361	-0.031376			631	12.055	21.418	22.9563	18.9273	17.1811	16.0844	9.89951	9.34225
631.5	16.203	21.5418	19.3381	16.2375	13.3559	9.68239	1.02399	0.550959		631.5	27.4948	29.2835	23.8359	21.7464	16.8417	14.107	8.94357	2.65401	-0.031755			631.5	12.1277	20.8622	22.777	18.4649	16.9792	15.8633	9.72334	9.40897
632	16.0293	21.3164	19.1746	15.9557	13.1016	9.53615	1.01189	0.537484		632	26.8055	29.0101	23.4767	21.4561	16.6564	13.8159	8.71682	2.60949	-0.039289			632	12.1356	20.3272	22.6282	17.9312	16.6978	15.5283	9.63312	9.4064
632.5	15.9428	21.1095	19.015	15.6086	12.7982	9.44642	0.961493	0.543946		632.5	26.0898	28.663	23.1445	21.2029	16.4885	13.4975	8.49922	2.50584	-0.053003			632.5	11.9911	19.7652	22.4127	17.4459	16.3493	15.1119	9.48545	9.30614
633	15.8417	20.723	18.8197	15.3641	12.5635	9.33654	0.91204	0.589658		633	25.4684	28.0951	22.9003	20.8972	16.2871	13.222	8.35749	2.39823	-0.07363			633	11.6065	19.3295	21.9875	17.0465	16.035	14.7452	9.31808	9.09448
633.5	15.748	20.2991	18.5368	15.2063	12.2794	9.1752	0.864382	0.626094		633.5	25.0108	27.4014	22.568	20.6263	16.0673	12.9366	8.24476	2.28218	-0.07932			633.5	11.118	19.0021	21.4899	16.7685	15.8926	14.5011	9.15899	8.7496
634	15.564	19.9455	18.2468	15.0741	11.9415	8.97197	0.83517	0.620361		634	24.7506	26.7232	22.1695	20.3727	15.8589	12.7026	8.11895	2.18776	-0.075745			634	10.6441	18.8851	20.9353	16.7039	15.791	14.2791	8.98915	8.40998
634.5	15.2556	19.6681	17.9343	15.0527	11.6186	8.7102	0.802448	0.61799		634.5	24.6391	26.1814	21.7032	20.0795	15.6477	12.4469	7.99251	2.15609	-0.070133			634.5	10.2809	18.7126	20.2709	16.7956	15.6071	14.1962	8.82477	8.12672
635	14.9365	19.3475	17.5319	15.021	11.4044	8.41025	0.76158	0.61532		635	24.5828	25.827	21.3165	19.7332	15.3933	12.1481	7.80091	2.12287	-0.06012			635	10.1828	18.4704	19.6943	16.7798	15.4626	14.1737	8.68176	7.88655
635.5	14.7078	18.9643	17.1086	14.9716	11.308	8.09305	0.729228	0.613669		635.5	24.4412	25.5611	20.9138	19.2887	15.1115	11.9265	7.63693	2.05773	-0.049777			635.5	10.2327	18.2968	19.1832	16.6201	15.303	13.9785	8.65163	7.72167
636	14.4531	18.5498	16.7389	14.8787	11.1844	7.86662	0.680441	0.597747		636	24.2136	25.4403	20.5949	18.7588	14.8052	11.7789	7.4884	1.93815	-0.047701			636	10.282	17.9246	18.7003	16.4281	15.0646	13.6864	8.58948	7.64185
636.5	14.1892	17.9864	16.4382	14.682	11.1592	7.72665	0.635448	0.607076		636.5	23.8903	25.3033	20.3138	18.2067	14.4865	11.6581	7.40807	1.82898	-0.061903			636.5	10.1633	17.4308	18.3142	16.1304	14.7027	13.3179	8.48612	7.55906
637	13.9871	17.4249	16.1132	14.4556	11.1063	7.64791	0.598011	0.60632		637	23.5049	25.1077	20.0598	17.7818	14.1472	11.5241	7.31191	1.71631	-0.073916			637	9.96852	17.0705	18.0439	15.7857	14.4203	13.0262	8.32069	7.44518
637.5	13.7315	16.9188	15.8329	14.1412	10.9895	7.60451	0.568406	0.564076		637.5	23.0552	24.7415	19.7735	17.4747	13.834	11.4422	7.20125	1.60261	-0.078192			637.5	9.67585	16.8064	17.8814	15.5559	14.1933	12.6909	8.10199	7.35577
638	13.4412	16.6278	15.6517	13.832	10.7949	7.54053	0.551842	0.503897		638	22.5695	24.1987	19.3149	17.29	13.5725	11.3178	7.13312	1.54993	-0.081608			638	9.29147	16.4892	17.6889	15.4569	13.8796	12.5558	7.86965	7.29904
638.5	13.1534	16.5529	15.4826	13.4054	10.6018	7.44066	0.501517	0.43305		638.5	22.0742	23.6035	18.7844	17.1874	13.3973	11.0957	7.03654	1.52781	-0.082066			638.5	9.02446	16.201	17.5586	15.3859	13.6441	12.6215	7.70447	7.26688
639	12.9384	16.5761	15.2876	12.905	10.4452	7.24025	0.469671	0.382653		639	21.5968	22.9379	18.2844	17.1153	13.2292	10.8303	6.91555	1.51076	-0.075155			639	8.9766	16.0832	17.4048	15.2487	13.4281	12.6679	7.62854	7.18871
639.5	12.6137	16.6004	15.1461	12.4742	10.2685	7.02142	0.432372	0.353803		639.5	21.1479	22.3084	17.8665	17.0347	13.0058	10.5944	6.7882	1.48903	-0.063827			639.5	9.01612	15.9332	17.0397	15.1041	13.1268	12.7712	7.57946	7.07931
640	12.2783	16.4767	15.0251	12.0499	10.1112	6.84963	0.391506	0.358755		640	20.747	21.79	17.4047	16.899	12.7182	10.3529	6.67899	1.45882	-0.05786			640	9.01133	15.6825	16.6869	14.8854	12.7229	12.776	7.57201	6.90583
640.5	11.9966	16.2079	14.7423	11.7312	9.9529	6.71444	0.369508	0.383953		640.5	20.4594	21.5021	17.048	16.6963	12.379	10.1334	6.53886	1.43397	-0.061358			640.5	8.97545	15.5121	16.3492	14.5813	12.4038	12.7056	7.51463	6.63661
641	11.6744	15.7744	14.3336	11.501	9.73539	6.64159	0.344345	0.407779		641	20.1101	21.3775	16.7738	16.42	11.9959	9.99381	6.37542	1.40298	-0.065823			641	8.85934	15.3633	16.1276	14.2751	12.1805	12.4043	7.35461	6.35499
641.5	11.3491	15.2914	13.8638	11.3978	9.46948	6.58234	0.337549	0.434888		641.5	19.7139	21.1997	16.4805	15.9965	11.6595	9.86009	6.2266	1.44055	-0.075102			641.5	8.57736	15.1381	15.9936	13.9742	11.9794	11.9836	7.11013	6.14123
642	11.0429	14.8782	13.3693	11.2711	9.14808	6.5121	0.308669	0.430526		642	19.2378	20.9706	16.1194	15.5447	11.5813	9.71681	6.05057	1.44989	-0.087764			642	8.18276	14.8715	15.9443	13.6454	11.8846	11.537	6.89298	6.01286
642.5	10.8895	14.5323	12.8901	11.178	8.87895	6.41178	0.280781	0.400265		642.5	18.7972	20.6996	15.8634	15.1328	11.606	9.55738	5.89203	1.41615	-0.090961			642.5	7.9289	14.6137	15.9754	13.3249	11.8001	11.056	6.65148	5.981
643	10.7125	14.2561	12.5799	11.0887	8.66524	6.26993	0.264712	0.37123		643	18.3826	20.3424	15.6106	14.8012	11.6418	9.38034	5.7226	1.29928	-0.084614			643	7.79373	14.3069	15.8137	12.9667	11.6382	10.8168	6.42111	6.02448
643.5	10.6399	13.9086	12.4537	10.8994	8.50397	6.07468	0.24828	0.355389		643.5	18.0287	19.9464	15.2063	14.509	11.6543	9.23585	5.55296	1.16201	-0.081755			643.5	7.70416	13.9915	15.5119	12.6296	11.3772	10.6968	6.28163	6.07495
644	10.6908	13.6464	12.3297	10.6324	8.42849	5.88819	0.246131	0.329914		644	17.8398	19.6019	14.7867	14.2967	11.5909	9.13081	5.38166	0.994866	-0.084846			644	7.66938	13.7879	15.0408	12.3132	11.1431	10.6947	6.20455	6.13097
644.5	10.7657	13.4382	12.2415	10.3765	8.358	5.74588	0.250857	0.289139		644.5	17.6116	19.3088	14.4572	14.1881	11.3932	9.08083	5.22136	0.841576	-0.090892			644.5	7.683	13.672	14.4875	12.0761	10.917	10.6861	6.14403	6.12588
645	10.744	13.2496	12.1552	10.1735	8.24055	5.66602	0.266922	0.27451		645	17.2793	18.9294	14.1917	13.934	10.971	8.94535	5.11418	0.785417	-0.10528			645	7.67228	13.5623	13.9736	11.9185	10.7179	10.6123	6.05094	6.0403
645.5	10.5927	13.125	12.0375	9.91978	7.99701	5.59867	0.298287	0.269076		645.5	16.8728	18.4536	13.8891	13.5223	10.6483	8.80843	5.03314	0.77533	-0.132239			645.5	7.51295	13.5124	13.5594	11.6531	10.5691	10.4509	6.02589	5.85042
646	10.3371	13.0174	11.8294	9.74453	7.71006	5.58111	0.306241	0.25345		646	16.4908	18.0055	13.699	13.008	10.3804	8.66128	4.99233	0.782226	-0.154755			646	7.29971	13.3603	13.2999	11.3911	10.446	10.1421	5.94678	5.66142
646.5	9.86118	12.9116	11.6505	9.6063	7.44494	5.53782	0.301122	0.24661		646.5	16.1115	17.5446	13.5558	12.5021	10.1716	8.42897	5.00137	0.734795	-0.163307			646.5	7.06821	13.0198	13.1661	11.0175	10.2502	9.89681	5.83081	5.48087
647	9.34843	12.5843	11.5069	9.49274	7.1776	5.41965	0.289398	0.258593		647	15.8491	17.0799	13.3407	12.0674	10.0073	8.19071	5.00836	0.683209	-0.167532			647	6.82787	12.6112	13.0987	10.6751	9.97301	9.6868	5.67915	5.22185
647.5	8.90522	12.2004	11.2443	9.29563	6.969	5.28189	0.276198	0.273593		647.5	15.7733	16.6253	12.9858	11.7948	9.87754	7.99634	5.00136	0.603178	-0.16225			647.5	6.58528	12.2329	13.03	10.3583	9.69038	9.47739	5.49762	5.00732
648	8.58034	11.8408	10.9889	9.04456	6.79821	5.12965	0.259161	0.262456		648	15.788	16.2807	12.6021	11.7802	9.79703	7.88813	4.96177	0.554115	-0.135797			648	6.37689	11.9697	12.8747	10.1511	9.39713	9.22268	5.32699	4.88811
648.5	8.31834	11.4686	10.7401	8.77489	6.64988	5.03038	0.240864	0.253523		648.5	15.7137	15.9726	12.2202	11.8237	9.53898	7.71793	4.90764	0.59002	-0.106706			648.5	6.25114	11.7687	12.6809	10.0993	9.1616	8.9283	5.1365	4.83636
649	8.09849	11.1506	10.474	8.42411	6.4354	4.95137	0.241081	0.24638		649	15.5168	15.6837	11.9048	11.8352	9.25479	7.50408	4.78928	0.670562	-0.092914			649	6.09263	11.6802	12.4848	10.0485	8.9805	8.62763	5.00199	4.77516
649.5	7.97241	10.921	10.2166	8.10437	6.20412	4.94244	0.227361	0.235053		649.5	15.2587	15.4517	11.7439	11.7343	8.96653	7.30369	4.62869	0.763417	-0.08441			649.5	5.9307	11.5948	12.2253	10.0557	8.8129	8.31287	4.90934	4.71286
650	7.80568	10.7675	9.98746	7.87592	6.08106	4.95322	0.204981	0.223703		650	14.8562	15.1603	11.7317	11.4965	8.70534	7.03064	4.51815	0.752621	-0.082862			650	5.76	11.3845	11.989	10.0181	8.59823	8.10368	4.88505	4.69264
650.5	7.66754	10.4528	9.85651	7.74564	6.01378	4.83594	0.191018	0.211269		650.5	14.3016	14.899	11.7527	11.1549	8.4561	6.77403	4.42375	0.709818	-0.102515			650.5	5.60943	10.9829	11.6811	10.0012	8.37795	7.98096	4.85933	4.56941
651	7.56712	10.1014	9.71918	7.65353	6.00072	4.6512	0.19366	0.204807		651	13.7463	14.6098	11.639	10.7434	8.20263	6.5775	4.36292	0.640222	-0.13073			651	5.43628	10.5392	11.3495	9.92012	8.18473	7.93725	4.83455	4.36472
651.5	7.49661	9.83947	9.55373	7.55645	6.02251	4.41247	0.212656	0.180884		651.5	13.2742	14.3654	11.3976	10.3683	8.06443	6.48092	4.31194	0.587588	-0.135502			651.5	5.28016	10.1409	11.0357	9.80187	7.98495	7.86587	4.82523	4.14243
652	7.40102	9.64053	9.37416	7.41868	6.05094	4.16423	0.234538	0.159419		652	12.8332	14.035	11.0118	10.0532	7.93272	6.39307	4.27505	0.560951	-0.131343			652	5.20641	9.79978	10.7331	9.59773	7.83091	7.72772	4.80906	3.97445
652.5	7.277	9.47775	9.16458	7.26691	6.04617	3.91635	0.257092	0.143397		652.5	12.4431	13.7241	10.6075	9.85849	7.7618	6.26991	4.24932	0.592673	-0.120378			652.5	5.19207	9.55093	10.4558	9.33358	7.75303	7.54879	4.73727	3.86943
653	7.13534	9.36122	8.95333	7.06054	5.95758	3.7542	0.261196	0.13333		653	12.1936	13.4522	10.1963	9.70138	7.56132	6.16025	4.16155	0.651007	-0.096536			653	5.22481	9.42118	10.2032	8.97777	7.69079	7.34435	4.63179	3.80425
653.5	6.96445	9.25756	8.65467	6.84084	5.84751	3.68535	0.245395	0.13125		653.5	12.0355	13.1321	9.84863	9.54319	7.35894	5.99291	4.05344	0.672161	-0.071376			653.5	5.2119	9.37252	10.0999	8.53625	7.54761	7.10007	4.51248	3.81173
654	6.78551	9.07772	8.37626	6.6493	5.70511	3.62827	0.214474	0.127834		654	11.8162	12.8245	9.60368	9.39949	7.17577	5.81189	3.91795	0.658042	-0.06345			654	5.18744	9.22417	10.0148	8.12663	7.32367	6.83555	4.32022	3.85539
654.5	6.6452	8.7447	8.14862	6.4955	5.57277	3.58618	0.176237	0.130515		654.5	11.6385	12.4502	9.36761	9.27272	7.01803	5.64504	3.76238	0.60668	-0.072192			654.5	5.09518	8.98488	9.87425	7.77741	7.05841	6.64145	4.0831	3.85513
655	6.53247	8.38235	7.90585	6.41817	5.46671	3.55799	0.147263	0.122243		655	11.5346	12.1106	9.15681	9.11729	6.92001	5.54362	3.60188	0.531918	-0.072551			655	4.91648	8.74112	9.70731	7.56184	6.75121	6.45551	3.84844	3.75147
655.5	6.43658	8.07677	7.59533	6.29019	5.34643	3.51535	0.132588	0.111658		655.5	11.3891	11.7146	8.92692	8.85367	6.8709	5.49573	3.42668	0.446729	-0.076296			655.5	4.7002	8.47753	9.53973	7.35913	6.44126	6.26996	3.67747	3.60647
656	6.36007	7.8191	7.28055	6.17035	5.26401	3.44477	0.139959	0.107977		656	11.1602	11.3452	8.65368	8.58343	6.77234	5.40657	3.28656	0.38592	-0.08022			656	4.50352	8.20014	9.22724	7.22277	6.21785	6.08601	3.54005	3.47046
656.5	6.24588	7.65835	6.9701	6.01417	5.16101	3.35786	0.158328	0.094486		656.5	10.9486	11.0622	8.31325	8.38145	6.63395	5.31838	3.14396	0.364782	-0.082072			656.5	4.3918	7.90333	8.84283	7.15453	6.08434	5.968	3.43207	3.34306
657	6.08045	7.53991	6.67734	5.83551	5.02856	3.31271	0.17402	0.07186		657	10.6577	10.7875	8.02061	8.17427	6.45564	5.21696	3.02487	0.324233	-0.073374			657	4.30881	7.64243	8.43936	7.02943	5.963	5.86988	3.38858	3.23661
657.5	5.87116	7.49354	6.45064	5.66504	4.88243	3.26503	0.187658	0.049166		657.5	10.2446	10.5548	7.79108	7.99197	6.22206	5.0626	2.93983	0.298	-0.071254			657.5	4.3213	7.38872	8.09662	6.92809	5.8379	5.72387	3.31756	3.18571
658	5.62501	7.39371	6.38983	5.5474	4.72821	3.19413	0.194723	0.031576		658	9.82206	10.3406	7.56476	7.85203	5.97117	4.86324	2.90386	0.284289	-0.095003			658	4.29488	7.15994	7.74277	6.84148	5.68565	5.61472	3.24572	3.19619
658.5	5.34584	7.25731	6.41596	5.54254	4.64547	3.1084	0.198204	0.019189		658.5	9.4696	10.1491	7.36545	7.74871	5.70288	4.63398	2.93077	0.285849	-0.124294			658.5	4.24464	7.01788	7.42931	6.78449	5.50194	5.49437	3.16271	3.18286
659	5.07097	7.09622	6.40449	5.57118	4.57348	3.00836	0.180734	0.017005		659	9.13088	9.8985	7.2451	7.57325	5.52529	4.42547	2.92229	0.295365	-0.158269			659	4.11811	6.90714	7.28685	6.67201	5.32746	5.35983	3.11084	3.15227
659.5	4.86931	6.8986	6.40834	5.61071	4.52821	2.93322	0.154397	0.039808		659.5	8.86178	9.65307	7.12599	7.34091	5.33087	4.2356	2.88701	0.30586	-0.17963			659.5	3.90712	6.83928	7.16223	6.49411	5.17715	5.22511	3.08657	3.11913
660	4.72511	6.70927	6.27912	5.59558	4.46906	2.86019	0.127593	0.069443		660	8.74864	9.43707	6.89008	7.14045	5.16999	4.07834	2.78212	0.323024	-0.187925			660	3.68694	6.78608	7.07316	6.32123	5.08335	5.14855	3.05865	3.09215
660.5	4.65726	6.4507	6.05593	5.46284	4.33956	2.78771	0.101335	0.083632		660.5	8.57555	9.23414	6.6214	6.91869	5.07638	4.02061	2.59712	0.300358	-0.166914			660.5	3.48369	6.68107	6.89559	6.0772	5.02283	5.10036	3.02827	3.0175
661	4.63386	6.23024	5.74879	5.23906	4.16876	2.73583	0.081408	0.091476		661	8.33996	9.0236	6.36091	6.71335	5.03306	4.03596	2.37478	0.278046	-0.122144			661	3.40906	6.49654	6.75349	5.81352	4.99774	5.00581	2.92681	2.90394
661.5	4.6253	6.02411	5.45655	4.9836	3.95143	2.67131	0.067916	0.088038		661.5	8.06565	8.86761	6.11642	6.51686	5.00514	4.0959	2.16245	0.241378	-0.090532			661.5	3.34833	6.21614	6.5895	5.58905	4.95341	4.9613	2.78444	2.78851
662	4.58726	5.86369	5.26901	4.76461	3.80979	2.57507	0.072432	0.080525		662	7.80186	8.69445	5.9441	6.35048	4.94868	4.13664	2.0397	0.193708	-0.074434			662	3.30989	5.93709	6.35962	5.43734	4.89196	4.85526	2.6175	2.66093
662.5	4.49959	5.71591	5.11263	4.62696	3.7144	2.41068	0.0665	0.070142		662.5	7.51481	8.44294	5.92469	6.14927	4.98706	4.11906	2.00585	0.170306	-0.073794			662.5	3.26722	5.66372	6.16284	5.34283	4.84138	4.74149	2.47336	2.48698
663	4.37003	5.54877	5.05956	4.55034	3.62837	2.28581	0.067289	0.073287		663	7.27132	8.16403	5.97423	5.92741	4.96841	4.04818	2.02551	0.164139	-0.08207			663	3.14744	5.42715	5.97696	5.20998	4.75849	4.60077	2.38069	2.32235
663.5	4.21038	5.44561	5.04997	4.47998	3.54689	2.17115	0.078241	0.086792		663.5	7.16833	7.89985	5.94705	5.7491	4.89408	3.9114	2.11031	0.184261	-0.093964			663.5	2.95692	5.3111	5.84194	5.06593	4.68847	4.44204	2.29452	2.20441
664	4.04648	5.278	5.04318	4.36356	3.4046	2.06973	0.097072	0.097296		664	7.0854	7.64997	5.84075	5.56895	4.8473	3.71512	2.14998	0.180784	-0.09392			664	2.69425	5.25006	5.65042	4.8586	4.58773	4.31128	2.28038	2.07891
664.5	3.87975	5.1478	5.02888	4.20761	3.20266	2.00271	0.124504	0.104267		664.5	6.92574	7.39492	5.67835	5.44394	4.78523	3.50144	2.16647	0.17053	-0.078372			664.5	2.50692	5.20913	5.50108	4.59929	4.47434	4.16102	2.24325	1.9466
665	3.7404	5.05347	4.98267	4.03467	2.99619	1.93587	0.142439	0.096196		665	6.73909	7.23727	5.49016	5.31854	4.63374	3.38065	2.16137	0.157417	-0.072959			665	2.32645	5.1854	5.3688	4.3704	4.284	4.06395	2.20623	1.86925
665.5	3.61577	5.02064	4.92435	3.85767	2.83236	1.8822	0.16222	0.081372		665.5	6.49391	7.13496	5.31138	5.20815	4.40502	3.32769	2.14513	0.124697	-0.081821			665.5	2.21595	5.14091	5.2481	4.18631	4.0866	3.91789	2.16216	1.83963
666	3.50868	4.99545	4.78779	3.7264	2.74877	1.77676	0.159198	0.06243		666	6.18302	6.9977	5.20193	5.0662	4.20401	3.27266	2.14858	0.095627	-0.09797			666	2.18414	5.05735	5.11819	4.1075	3.89812	3.77436	2.081	1.77905
666.5	3.38788	4.9386	4.61253	3.64457	2.67968	1.68983	0.145343	0.043799		666.5	5.87748	6.80689	5.15055	4.92605	3.97639	3.22989	2.1126	0.075031	-0.128174			666.5	2.23624	4.89461	5.01345	4.11094	3.66986	3.61947	2.00937	1.71916
667	3.2668	4.89391	4.4751	3.52959	2.63087	1.6293	0.119896	0.033554		667	5.66043	6.59977	5.08257	4.80372	3.73488	3.20906	2.07445	0.061972	-0.156656			667	2.33073	4.72947	4.91964	4.12756	3.4707	3.42171	1.86649	1.71064
667.5	3.17114	4.77073	4.33179	3.36932	2.60389	1.61539	0.088608	0.037823		667.5	5.57258	6.36811	4.93696	4.69226	3.60776	3.13322	1.93544	0.054736	-0.170395			667.5	2.37956	4.57589	4.77574	4.13097	3.35848	3.23915	1.70894	1.65146
668	3.06288	4.61804	4.19503	3.21434	2.52556	1.64478	0.06722	0.051261		668	5.50533	6.14647	4.73687	4.57428	3.54785	2.9776	1.74006	0.050372	-0.172003			668	2.41011	4.454	4.66059	4.04328	3.32927	3.05799	1.54043	1.51324
668.5	2.96373	4.46684	4.04675	3.06495	2.45139	1.65402	0.050417	0.059406		668.5	5.49031	5.96855	4.52671	4.41224	3.43063	2.83941	1.55212	0.061315	-0.175215			668.5	2.37979	4.38205	4.55888	3.92999	3.26016	2.89183	1.39257	1.34081
669	2.87264	4.32501	3.9592	2.95082	2.37483	1.67131	0.049183	0.063866		669	5.45624	5.81337	4.31759	4.26849	3.32018	2.75279	1.38275	0.074862	-0.18748			669	2.288	4.31225	4.48141	3.74067	3.23451	2.70418	1.29918	1.22535
669.5	2.7989	4.199	3.85465	2.90098	2.33382	1.61145	0.054048	0.062938		669.5	5.36015	5.65453	4.13306	4.16113	3.25024	2.68189	1.303	0.09151	-0.194499			669.5	2.14811	4.25831	4.38475	3.58109	3.22756	2.58187	1.21289	1.1018
670	2.70342	4.05553	3.73641	2.93096	2.29416	1.49417	0.072384	0.057293		670	5.22542	5.47381	4.02121	4.03007	3.16214	2.6155	1.25268	0.101656	-0.202551			670	2.00983	4.17073	4.31418	3.50735	3.13979	2.50263	1.24405	0.993734
670.5	2.60572	3.95	3.60409	2.91847	2.21777	1.31519	0.089074	0.051755		670.5	5.04333	5.31557	3.94704	3.9183	2.99897	2.57181	1.25601	0.105951	-0.206487			670.5	1.92245	4.05391	4.2812	3.50493	2.99234	2.43988	1.29095	0.979662
671	2.53144	3.81943	3.42082	2.9284	2.14472	1.16813	0.097649	0.05432		671	4.9262	5.14121	3.88593	3.82849	2.86892	2.50085	1.25613	0.102766	-0.195538			671	1.8238	3.96458	4.1957	3.53566	2.81354	2.43969	1.33522	1.00158
671.5	2.50611	3.67894	3.2547	2.92325	2.04064	1.05292	0.103541	0.062033		671.5	4.82673	4.96759	3.83027	3.71938	2.79587	2.35932	1.19661	0.085552	-0.178688			671.5	1.73713	3.83597	4.08759	3.55059	2.71844	2.48169	1.3578	1.01999
672	2.4371	3.5302	3.03945	2.85881	1.93247	0.935942	0.10132	0.069426		672	4.75739	4.82467	3.77432	3.57312	2.66194	2.2357	1.09455	0.062608	-0.166808			672	1.64747	3.74774	3.93844	3.51814	2.60364	2.50798	1.345	0.995636
672.5	2.39024	3.3881	2.85228	2.76634	1.80365	0.872358	0.088653	0.077328		672.5	4.70879	4.68069	3.6901	3.41886	2.53828	2.10705	0.972326	0.045053	-0.170968			672.5	1.54837	3.62456	3.80495	3.38944	2.53435	2.49308	1.31983	0.977975
673	2.34319	3.26397	2.71176	2.67566	1.6931	0.83343	0.075044	0.07786		673	4.60887	4.53715	3.57135	3.33277	2.47461	1.99923	0.89966	0.038714	-0.184003			673	1.43482	3.47216	3.6082	3.19698	2.53578	2.47519	1.20696	0.953161
673.5	2.23012	3.15761	2.66427	2.60645	1.64499	0.797612	0.065298	0.069743		673.5	4.46526	4.41007	3.41879	3.27946	2.47073	1.9011	0.842949	0.031964	-0.201575			673.5	1.31577	3.27008	3.4121	2.98733	2.51627	2.41473	1.11918	0.904949
674	2.06345	3.09047	2.66088	2.46145	1.57656	0.735148	0.054142	0.06274		674	4.23028	4.34319	3.24058	3.28253	2.45833	1.81562	0.774536	0.030766	-0.220456			674	1.21123	2.99556	3.2685	2.80845	2.48313	2.30373	1.06706	0.872677
674.5	1.86071	3.04778	2.68357	2.34172	1.50409	0.72081	0.045506	0.055554		674.5	3.9806	4.30905	3.06675	3.28169	2.41803	1.72611	0.769491	0.032831	-0.222389			674.5	1.11041	2.77013	3.14319	2.65231	2.38615	2.17509	1.02408	0.84373
675	1.70487	3.02584	2.75515	2.19773	1.4377	0.73473	0.039437	0.044844		675	3.75127	4.32091	2.9289	3.21053	2.37305	1.60693	0.77294	0.033495	-0.213333			675	1.01576	2.54148	3.06106	2.57379	2.31673	2.04358	1.00328	0.851105
675.5	1.52259	3.00043	2.73087	2.02548	1.3923	0.739293	0.036846	0.031844		675.5	3.57242	4.36158	2.83106	3.08389	2.26471	1.52609	0.735018	0.029128	-0.198775			675.5	0.949146	2.40546	2.98415	2.49644	2.23414	1.90593	0.992009	0.825742
676	1.44701	2.93027	2.60029	1.8642	1.34581	0.745222	0.032588	0.021482		676	3.46341	4.34672	2.81309	2.8911	2.11979	1.45185	0.657018	0.025966	-0.186434			676	0.895474	2.32375	2.92943	2.3913	2.13677	1.76536	0.96964	0.781467
676.5	1.42121	2.80689	2.41223	1.75411	1.31974	0.737213	0.033706	0.011756		676.5	3.36784	4.28636	2.82985	2.69635	1.98748	1.42942	0.622265	0.026909	-0.182359			676.5	0.861627	2.29837	2.83396	2.34839	2.04496	1.67587	0.869367	0.730267
677	1.40656	2.66417	2.23918	1.68831	1.34705	0.689486	0.038402	0.003671		677	3.30359	4.2002	2.85698	2.53648	1.89631	1.40556	0.587803	0.025706	-0.183126			677	0.837411	2.29878	2.73611	2.31674	1.91837	1.63987	0.762113	0.660315
677.5	1.42943	2.48788	2.11621	1.63435	1.38199	0.57741	0.039458	0.008421		677.5	3.2271	4.08076	2.86545	2.47508	1.85749	1.40315	0.51973	0.019372	-0.193831			677.5	0.815285	2.28414	2.63978	2.29189	1.83126	1.6028	0.669029	0.595879
678	1.46374	2.30116	2.04801	1.60008	1.38631	0.481213	0.035543	0.016892		678	3.18422	3.92823	2.85259	2.40606	1.81528	1.3699	0.479606	0.023717	-0.21069			678	0.773875	2.31055	2.52021	2.22837	1.71378	1.60542	0.597775	0.519085
678.5	1.49797	2.15327	2.09433	1.56022	1.31239	0.405853	0.03953	0.026133		678.5	3.14106	3.78798	2.79939	2.33369	1.83288	1.27861	0.487025	0.03317	-0.222256			678.5	0.704795	2.29115	2.46939	2.17365	1.63974	1.61576	0.53886	0.461359
679	1.48745	2.06057	2.15257	1.48004	1.20164	0.343276	0.03909	0.033133		679	3.09998	3.70141	2.68102	2.30187	1.83232	1.16937	0.483742	0.041842	-0.22612			679	0.607979	2.24031	2.45963	2.07652	1.57092	1.59884	0.525564	0.440504
679.5	1.5171	2.00618	2.13879	1.42077	1.04167	0.313551	0.035927	0.035768		679.5	3.06808	3.60569	2.54942	2.30019	1.80561	1.06116	0.452858	0.049406	-0.216988			679.5	0.496063	2.17291	2.43471	1.92835	1.54259	1.56553	0.526476	0.431569
680	1.51004	1.99879	2.0578	1.39405	0.868545	0.330278	0.030523	0.036146		680	3.00512	3.51054	2.40237	2.26831	1.74587	0.979205	0.435627	0.052198	-0.199634			680	0.379877	2.10053	2.37532	1.82718	1.52697	1.50129	0.497079	0.439339
680.5	1.44025	2.06255	1.9124	1.37076	0.722829	0.363007	0.017126	0.033671		680.5	2.90379	3.45529	2.23802	2.23305	1.6813	0.895191	0.437532	0.051974	-0.171248			680.5	0.321376	2.00815	2.32431	1.72349	1.48438	1.42744	0.491473	0.437328
681	1.37492	2.11214	1.72449	1.42301	0.649903	0.376209	-1.4e-05	0.033352		681	2.78392	3.3722	2.0771	2.23407	1.6117	0.845801	0.435339	0.034794	-0.136113			681	0.317397	1.9357	2.2547	1.64141	1.4229	1.30923	0.491847	0.439081
681.5	1.35191	2.12639	1.53816	1.48736	0.631543	0.383595	-0.023204	0.029059		681.5	2.68662	3.21647	1.95592	2.15894	1.49424	0.812658	0.41823	0.021176	-0.115727			681.5	0.342259	1.88176	2.13415	1.57323	1.33528	1.18456	0.494441	0.441148
682	1.28423	2.10569	1.41224	1.56411	0.609523	0.385554	-0.031719	0.023204		682	2.59914	3.02588	1.89097	2.04847	1.40187	0.785291	0.421675	0.010949	-0.109617			682	0.370274	1.85464	2.06913	1.51462	1.281	1.06621	0.458447	0.417332
682.5	1.20491	2.05847	1.33648	1.5517	0.647356	0.363589	-0.039319	0.018903		682.5	2.54942	2.84247	1.84512	1.93274	1.28376	0.753181	0.432716	0.003031	-0.116933			682.5	0.383536	1.81339	2.07797	1.46196	1.18734	0.971519	0.431083	0.393239
683	1.1344	1.93934	1.29668	1.45977	0.700625	0.320838	-0.032909	0.009352		683	2.5199	2.68769	1.82006	1.84894	1.16845	0.776994	0.433955	-0.000831	-0.127525			683	0.378326	1.76324	2.09347	1.39991	1.12862	0.93558	0.396445	0.374372
683.5	1.03957	1.74758	1.27157	1.31265	0.755534	0.290372	-0.025371	-0.000734		683.5	2.49757	2.5491	1.79731	1.77925	1.05785	0.824128	0.411311	-0.000597	-0.148545			683.5	0.327474	1.70723	2.05156	1.39629	1.10122	0.914348	0.319539	0.368571
684	0.924523	1.585	1.28475	1.12339	0.777411	0.279923	-0.023699	-0.007851		684	2.44876	2.48286	1.76684	1.72395	0.972259	0.868183	0.391361	0.000549	-0.165923			684	0.287931	1.62991	2.01576	1.33684	1.07847	0.890693	0.252133	0.351658
684.5	0.812213	1.44059	1.29093	0.980487	0.787024	0.277929	-0.020504	-0.010775		684.5	2.38287	2.47109	1.72627	1.70312	0.94746	0.895141	0.36209	-0.009565	-0.167068			684.5	0.279877	1.57024	1.95525	1.27605	1.03783	0.847111	0.204671	0.329022
685	0.714148	1.32242	1.29955	0.903283	0.768246	0.298423	-0.023758	-0.010879		685	2.28096	2.48048	1.68434	1.63496	0.925287	0.894291	0.320256	-0.017038	-0.163929			685	0.297953	1.5373	1.80601	1.2132	1.00949	0.77661	0.186194	0.310953
685.5	0.64366	1.27504	1.30096	0.980914	0.689992	0.35589	-0.017322	-0.014053		685.5	2.14782	2.44531	1.63596	1.60926	0.964829	0.858209	0.269801	-0.020415	-0.172463			685.5	0.333341	1.50044	1.65854	1.19839	1.02662	0.695794	0.150085	0.262773
686	0.64148	1.31078	1.25057	1.10765	0.604539	0.405955	-0.009836	-0.011465		686	2.02414	2.36066	1.65056	1.58318	1.02011	0.773435	0.23799	-0.020808	-0.178758			686	0.346283	1.45493	1.53674	1.20489	1.01509	0.613768	0.120081	0.205899
686.5	0.67794	1.39506	1.18543	1.23109	0.527653	0.42802	0.013285	-0.010716		686.5	1.8935	2.2878	1.65048	1.57851	1.08428	0.709671	0.219766	-0.019153	-0.178155			686.5	0.346131	1.404	1.44743	1.24686	0.988369	0.598079	0.101348	0.142706
687	0.719615	1.4651	1.10374	1.27991	0.466474	0.416909	0.039256	-0.010619		687	1.79915	2.16329	1.62738	1.59258	1.09987	0.628834	0.207217	-0.010411	-0.175497			687	0.300946	1.35802	1.38301	1.37364	0.959233	0.599608	0.088949	0.090705
687.5	0.769424	1.5127	1.06394	1.24413	0.412194	0.372901	0.056213	-0.010478		687.5	1.74629	1.99202	1.56838	1.61407	1.06194	0.564812	0.219927	-0.002012	-0.17053			687.5	0.240808	1.29684	1.38699	1.42991	0.902443	0.592538	0.105799	0.06045
688	0.807589	1.51548	1.01286	1.11091	0.379172	0.301526	0.059632	-0.007131		688	1.70568	1.83006	1.47357	1.60092	1.00689	0.49807	0.21987	0.000888	-0.158673			688	0.185801	1.25953	1.41143	1.41707	0.778564	0.604231	0.136677	0.050263
688.5	0.76694	1.44039	0.98079	0.941912	0.365528	0.209959	0.048567	0.002447		688.5	1.61772	1.71562	1.3562	1.49133	0.933228	0.440322	0.224467	-0.002662	-0.140688			688.5	0.142007	1.25957	1.38548	1.28902	0.678756	0.575272	0.179634	0.056602
689	0.685669	1.31481	0.957187	0.824217	0.363933	0.141679	0.030066	0.002137		689	1.48083	1.60518	1.19877	1.40159	0.866975	0.389575	0.200319	-0.007261	-0.146063			689	0.124252	1.22239	1.37001	1.13419	0.602695	0.522248	0.211428	0.069508
689.5	0.598476	1.14975	0.899408	0.763072	0.371267	0.103291	0.009725	-0.001051		689.5	1.34919	1.51937	1.10122	1.28597	0.80286	0.348528	0.167504	-0.011801	-0.156109			689.5	0.106916	1.15863	1.32827	0.963552	0.549543	0.471016	0.217573	0.085367
690	0.525053	0.997144	0.848231	0.764612	0.382248	0.095371	0.003385	-0.012408		690	1.2077	1.54459	1.04352	1.16774	0.765506	0.35138	0.123456	-0.016875	-0.173265			690	0.102916	1.04963	1.23977	0.78686	0.525814	0.458089	0.195875	0.090615
690.5	0.461129	0.867905	0.800005	0.775617	0.405178	0.103679	0.010051	-0.026458		690.5	1.10859	1.6199	0.965732	1.05513	0.733679	0.351411	0.082602	-0.017423	-0.191128			690.5	0.096476	0.921083	1.14049	0.712165	0.563061	0.470217	0.171781	0.087909
691	0.439851	0.760834	0.778192	0.776723	0.415775	0.11864	0.021435	-0.042842		691	1.09678	1.6611	0.879218	0.989949	0.688573	0.358126	0.070638	-0.013602	-0.212001			691	0.090257	0.806189	1.07235	0.678456	0.605272	0.491853	0.149408	0.084441
691.5	0.44548	0.705784	0.769606	0.739367	0.410322	0.133057	0.031812	-0.052532		691.5	1.14028	1.70452	0.820317	0.959482	0.635701	0.361734	0.065717	-0.008172	-0.228176			691.5	0.083821	0.747122	1.00562	0.650404	0.60132	0.52174	0.120294	0.077879
692	0.459619	0.692361	0.7903	0.673927	0.391855	0.130564	0.033354	-0.045276		692	1.13094	1.7676	0.806226	0.89673	0.58345	0.347569	0.079664	-0.001395	-0.225519			692	0.069556	0.733623	0.934593	0.57604	0.63125	0.531786	0.104625	0.076153
692.5	0.474194	0.695586	0.823974	0.608437	0.380202	0.120588	0.023096	-0.026664		692.5	1.11357	1.75561	0.815565	0.878747	0.525768	0.299751	0.092467	-0.002855	-0.228441			692.5	0.064246	0.741254	0.872827	0.548178	0.654064	0.510784	0.073868	0.07881
693	0.501467	0.691667	0.812552	0.540846	0.36671	0.110109	0.007142	-0.010589		693	1.09366	1.6834	0.869415	0.850456	0.480029	0.256408	0.106435	-0.005254	-0.220122			693	0.06341	0.747174	0.82046	0.571313	0.649178	0.451953	0.057628	0.088641
693.5	0.520987	0.686131	0.759454	0.505094	0.346094	0.105593	-0.009552	-0.004541		693.5	1.05471	1.60079	0.946033	0.821213	0.463333	0.244923	0.115673	-0.015549	-0.213107			693.5	0.063285	0.709784	0.724597	0.60012	0.615322	0.381166	0.05146	0.095551
694	0.549998	0.680768	0.686395	0.480478	0.320243	0.105764	-0.017499	-0.007922		694	1.02107	1.50745	0.967912	0.774853	0.437204	0.236218	0.112734	-0.031413	-0.196617			694	0.063684	0.603833	0.635003	0.676712	0.602027	0.314673	0.062092	0.096942
694.5	0.576048	0.649359	0.580805	0.450064	0.289846	0.110988	-0.021564	-0.028118		694.5	1.03931	1.37411	0.919547	0.748812	0.421291	0.232428	0.106701	-0.046077	-0.183016			694.5	0.063346	0.465647	0.590471	0.761949	0.561528	0.268421	0.090877	0.095387
695	0.550022	0.640159	0.500293	0.417415	0.257899	0.123638	-0.022328	-0.054163		695	1.09599	1.25222	0.826907	0.733723	0.3853	0.238736	0.104059	-0.057137	-0.178504			695	0.061888	0.35984	0.544855	0.787571	0.477215	0.243925	0.124808	0.074946
695.5	0.506897	0.650337	0.464411	0.394614	0.22223	0.136564	-0.021283	-0.073567		695.5	1.06909	1.15009	0.684493	0.71648	0.35161	0.248534	0.099786	-0.057031	-0.172282			695.5	0.062858	0.264115	0.517311	0.727912	0.438185	0.248606	0.159022	0.052031
696	0.437593	0.631975	0.483565	0.371044	0.19864	0.141497	-0.023116	-0.074014		696	0.997311	1.03799	0.568573	0.735951	0.317838	0.234174	0.097881	-0.05299	-0.176074			696	0.062736	0.230163	0.495654	0.63973	0.440667	0.259821	0.14374	0.027638
696.5	0.385363	0.589695	0.513788	0.348679	0.195304	0.140074	-0.024296	-0.069883		696.5	0.904289	0.941051	0.51061	0.747181	0.286578	0.21353	0.090439	-0.037424	-0.185452			696.5	0.062372	0.257463	0.492562	0.550781	0.449452	0.253808	0.112087	0.016653
697	0.332207	0.526719	0.552599	0.342458	0.19748	0.133113	-0.028391	-0.069714		697	0.827745	0.870931	0.467231	0.728992	0.264076	0.203959	0.093558	-0.024875	-0.19553			697	0.060712	0.324469	0.488005	0.444779	0.46769	0.22504	0.078341	0.001085
697.5	0.319866	0.428452	0.609142	0.361933	0.206996	0.120371	-0.030397	-0.074454		697.5	0.803166	0.81941	0.383257	0.677061	0.230684	0.189252	0.099523	-0.01935	-0.190153			697.5	0.054382	0.376562	0.475241	0.359319	0.52899	0.179467	0.055742	-0.033768
698	0.337046	0.321871	0.623074	0.380825	0.21379	0.104525	-0.032658	-0.086293		698	0.807486	0.783168	0.295447	0.627697	0.220927	0.174638	0.100781	-0.020979	-0.17805			698	0.042432	0.403706	0.462293	0.319315	0.56986	0.133243	0.054085	-0.07176
698.5	0.314786	0.37805	0.566983	0.395981	0.215012	0.094063	-0.019599	-0.088194		698.5	0.835964	0.803397	0.404226	0.550595	0.204907	0.165679	0.089955	-0.02876	-0.192139			698.5	0.035016	0.409998	0.419734	0.351807	0.524977	0.1063	0.057115	-0.087118
699	0.250064	0.746265	0.406961	0.387363	0.205181	0.097085	0.03009	-0.055747		699	0.738339	0.892925	0.90871	0.43574	0.180181	0.154564	0.044925	-0.028096	-0.253564			699	0.053719	0.355983	0.368172	0.520749	0.393254	0.134471	0.04263	-0.015862
699.5	0.110478	1.45839	0.164853	0.335705	0.18981	0.114632	0.121365	0.039402		699.5	0.462933	1.05884	1.95468	0.344226	0.152912	0.137682	-0.040879	-0.013584	-0.375745			699.5	0.102211	0.284205	0.285267	0.896003	0.145397	0.223588	-0.032833	0.162165
700	-0.082959	2.5233	-0.174009	0.250584	0.172486	0.145421	0.258346	0.193224		700	0.005294	1.30576	3.56965	0.262972	0.124025	0.116773	-0.180962	0.021677	-0.564742			700	0.183777	0.193346	0.176762	1.48959	-0.214968	0.364025	-0.162923	0.4644
700.5	-0.333	3.844	-0.586	0.141	0.16	0.184	0.424	0.386		700.5	-0.564999	1.612	5.54	0.156	0.092	0.096	-0.346	0.066	-0.8			700.5	0.284999	0.092	0.067	2.219	-0.665	0.548999	-0.331	0.853

## Sheet: Fig. 4F
Anthracycline binding assay, with SpFdx4
25 µM daunorubicin (DNR)
	0 µM SpFdx4	5 µM SpFdx4	10 µM SpFdx4	25 µM SpFdx4	50 µM SpFdx4
500	0.239	0.24	0.158	0.038999	3.348
500.5	0.274445	0.231207	0.14771	0.228504	3.69056
501	0.330367	0.245458	0.147745	0.363294	3.93221
501.5	0.372358	0.256799	0.165575	0.446673	4.05994
502	0.422285	0.273424	0.181335	0.499089	4.11099
502.5	0.458922	0.323758	0.217083	0.537606	4.07083
503	0.481873	0.394445	0.25617	0.58392	3.98902
503.5	0.457602	0.476432	0.281582	0.625886	3.98057
504	0.424272	0.547773	0.302159	0.651907	4.07322
504.5	0.401892	0.614317	0.35186	0.650267	4.17997
505	0.379358	0.628554	0.444435	0.617849	4.26314
505.5	0.404246	0.601274	0.543243	0.605842	4.35918
506	0.480612	0.580016	0.681461	0.61476	4.40423
506.5	0.582322	0.559426	0.845866	0.681218	4.38027
507	0.654549	0.59858	0.965055	0.799354	4.31373
507.5	0.730593	0.727246	0.99535	0.951999	4.25864
508	0.805534	0.934903	0.971766	1.12041	4.23324
508.5	0.859113	1.15496	0.935612	1.23514	4.20978
509	0.897283	1.34064	0.889502	1.33727	4.24359
509.5	0.964194	1.47159	0.914031	1.4157	4.32523
510	1.08197	1.50383	1.04304	1.49375	4.44443
510.5	1.16838	1.48178	1.2667	1.58561	4.56438
511	1.26604	1.49548	1.50815	1.66568	4.70322
511.5	1.39538	1.59275	1.73566	1.76891	4.88973
512	1.54644	1.7463	1.90009	1.86196	5.02944
512.5	1.67397	1.93628	1.94499	1.99335	5.08768
513	1.80231	2.15935	1.93916	2.16387	5.10268
513.5	1.98037	2.37804	1.94735	2.31845	5.13837
514	2.15011	2.52527	2.06994	2.51373	5.21248
514.5	2.30867	2.66026	2.34001	2.74804	5.31046
515	2.49454	2.84276	2.75344	3.0313	5.53082
515.5	2.75435	3.07251	3.22876	3.30286	5.79432
516	3.03163	3.3523	3.6775	3.60869	6.0258
516.5	3.27859	3.68625	4.04289	3.92142	6.28277
517	3.55805	4.05706	4.26564	4.17196	6.55173
517.5	3.84758	4.40509	4.36414	4.44437	6.87265
518	4.09516	4.73963	4.4434	4.69795	7.13903
518.5	4.31622	5.05393	4.5803	4.97362	7.41495
519	4.51865	5.39807	4.7895	5.24887	7.6941
519.5	4.75531	5.72875	5.07372	5.6082	7.8922
520	4.99282	6.05316	5.45101	5.98833	8.10651
520.5	5.24665	6.433	5.89589	6.33324	8.30614
521	5.56963	6.85023	6.33961	6.74523	8.60461
521.5	5.96742	7.33978	6.80258	7.15017	8.95286
522	6.42807	7.83607	7.29881	7.58467	9.35621
522.5	6.93065	8.38557	7.83741	8.04548	9.87728
523	7.53526	8.99598	8.38629	8.59111	10.4108
523.5	8.17595	9.57628	8.92363	9.14668	10.9952
524	8.76244	10.1662	9.51088	9.72259	11.6298
524.5	9.35012	10.7953	10.2413	10.4543	12.238
525	9.97235	11.5305	11.0048	11.2583	12.8276
525.5	10.6778	12.3428	11.8151	12.1035	13.4341
526	11.4556	13.2173	12.7298	12.9967	14.1716
526.5	12.3404	14.1683	13.6991	13.9526	15.0148
527	13.3113	15.1028	14.6822	14.8773	15.9805
527.5	14.2462	16.062	15.6614	15.8501	17.0914
528	15.1316	17.0288	16.7677	16.9424	18.132
528.5	15.9738	18.0242	17.834	18.0959	19.0847
529	16.7927	19.1918	18.8785	19.3348	19.9348
529.5	17.7737	20.5004	19.9682	20.6123	20.7776
530	18.9202	21.9129	21.1173	21.8563	21.6333
530.5	20.2226	23.4183	22.2975	23.0518	22.5714
531	21.6242	25.0712	23.6903	24.2861	23.5839
531.5	23.0892	26.6854	25.3483	25.7427	24.7587
532	24.4872	28.3522	27.1082	27.3109	26.0219
532.5	25.8694	30.1783	28.9458	29.1208	27.3013
533	27.4461	32.1368	30.8203	31.0437	28.8071
533.5	29.0437	34.2165	32.5874	32.9553	30.4448
534	30.6934	36.4485	34.0895	34.8052	32.341
534.5	32.4442	38.7955	35.7048	36.4455	34.2968
535	34.2169	40.9399	37.3781	38.0246	36.4198
535.5	35.9179	43.0158	39.0979	39.5482	38.5591
536	37.5854	45.0471	40.9215	41.2767	40.4688
536.5	39.4874	47.0632	42.9186	43.2792	42.2194
537	41.4551	49.0185	45.0542	45.5531	43.8591
537.5	43.4405	51.1273	47.1477	47.9978	45.51
538	45.5341	53.5124	49.3101	50.3525	47.1118
538.5	47.4272	55.7884	51.5353	52.668	48.8228
539	49.0701	58.0876	53.7074	54.9548	50.6909
539.5	50.5617	60.3769	55.9282	57.2484	52.6237
540	52.2595	62.7388	58.1468	59.4837	54.6178
540.5	54.1282	64.9092	60.2888	61.819	56.6696
541	56.166	67.1153	62.5181	64.1693	58.6667
541.5	58.5071	69.4722	64.7261	66.3447	60.6836
542	60.803	71.7724	66.9261	68.1992	62.6078
542.5	62.8386	74.0529	68.9212	69.9434	64.461
543	64.4116	76.1654	70.8047	71.6002	66.2803
543.5	65.7591	78.3534	72.5943	73.1931	67.9748
544	67.0362	80.2863	74.1625	75.0484	69.7342
544.5	68.2652	81.9742	75.6411	76.9627	71.3261
545	69.5905	83.638	77.0269	78.8996	72.9221
545.5	71.0012	85.1686	78.5642	80.7534	74.4667
546	72.3463	86.4614	80.0332	82.4846	75.94
546.5	73.4093	87.6077	81.5039	84.103	77.2059
547	74.2846	88.86	82.9672	85.5723	78.4447
547.5	75.1523	90.06	84.3923	87.0219	79.8609
548	76.1437	91.1687	85.7084	88.2463	81.1299
548.5	77.2839	92.4473	86.8743	89.3877	82.3155
549	78.6539	93.9318	88.0634	90.5851	83.3818
549.5	80.0632	95.4503	89.1534	91.7498	84.3207
550	81.3748	97.0124	90.1082	92.9013	84.9333
550.5	82.2985	98.3456	90.9563	94.1366	85.3048
551	82.8207	99.4522	91.8289	95.349	85.8217
551.5	83.0636	100.206	92.728	96.1974	86.3313
552	83.2013	100.651	93.3902	96.65	86.6877
552.5	83.369	100.907	94.0445	96.885	87.2746
553	83.4103	101	94.5983	96.8167	88.0019
553.5	83.6485	101.389	94.978	96.6709	88.6285
554	83.8438	101.591	95.1934	96.7397	89.1411
554.5	83.9838	101.762	95.2336	97.0639	89.7441
555	84.169	102.041	95.3893	97.4098	90.2679
555.5	84.4372	102.206	95.5279	97.6074	90.2339
556	84.7762	102.11	95.6681	97.7237	90.049
556.5	84.976	101.786	95.8246	97.5517	89.699
557	85.0052	101.796	95.8972	97.2814	89.4181
557.5	84.836	101.736	95.8075	96.8478	89.2763
558	84.5238	101.61	95.4896	96.4151	89.2962
558.5	84.0607	101.746	95.0357	96.0918	89.4748
559	83.5838	101.871	94.3569	95.6781	89.4116
559.5	83.1765	101.846	93.6245	95.4215	88.9178
560	82.8918	101.488	92.9879	95.1029	88.2826
560.5	82.4793	100.975	92.6131	95.0213	87.6511
561	81.8554	100.04	92.4539	94.8693	87.3955
561.5	81.1719	98.8422	92.383	94.5576	87.3782
562	80.3723	97.7198	92.2527	94.2926	87.5391
562.5	79.5222	96.7084	91.8496	93.7448	87.8108
563	78.8236	96.0145	91.2227	93.142	87.4888
563.5	78.5112	95.6507	90.4917	92.2862	86.8281
564	78.2633	95.5951	89.8205	91.5014	85.7371
564.5	77.947	95.5986	89.3236	90.8478	84.6298
565	77.631	95.6286	89.2542	90.1705	83.5811
565.5	77.1561	95.5876	89.3884	89.6757	82.9388
566	76.4798	95.3864	89.3915	89.3222	82.7344
566.5	75.8472	95.0291	89.0244	89.0506	82.4756
567	75.2926	94.3492	88.404	88.9592	82.416
567.5	74.9889	93.5944	87.5047	89.0895	82.077
568	75.0462	92.7767	86.4719	89.4531	81.4209
568.5	75.3381	92.0183	85.6973	89.8207	80.3512
569	75.6967	91.3972	85.2417	90.0263	79.4612
569.5	75.9848	90.9061	85.1591	90.0658	78.7632
570	76.1882	90.6934	85.2199	89.5686	78.2772
570.5	76.1863	90.5724	85.5188	88.7099	78.3141
571	75.95	90.622	85.5823	87.6783	78.7378
571.5	75.6071	90.7749	85.4881	86.8173	79.2633
572	75.187	90.8473	85.3285	86.1399	79.6467
572.5	74.7258	90.934	85.1714	85.7257	80.1336
573	74.4717	90.7692	85.0263	85.9138	80.5752
573.5	74.3553	90.4421	84.8641	86.2537	80.8371
574	74.4548	90.1473	84.9246	86.7048	80.9431
574.5	74.6846	90.1491	84.8658	87.3275	81.1003
575	75.1126	90.44	84.9744	88.0138	81.1106
575.5	75.4328	90.7783	85.204	88.5389	80.958
576	75.6308	91.4335	85.6865	88.7921	80.9187
576.5	75.942	91.9493	86.1703	88.9249	81.0085
577	76.0553	92.051	86.6274	88.7874	81.2546
577.5	76.1504	91.9854	87.159	88.4431	81.4769
578	76.194	92.1028	87.4673	88.3325	81.9529
578.5	76.3179	92.463	87.6756	88.3394	82.3594
579	76.371	92.9473	87.9582	88.6041	82.7328
579.5	76.2225	93.65	88.3603	89.0965	82.8727
580	76.2319	94.358	88.5852	89.711	82.7154
580.5	76.1916	94.8624	88.8592	90.2629	82.5966
581	76.4052	95.1148	89.1787	90.5898	82.5249
581.5	76.7007	95.4072	89.4157	91.0922	82.7187
582	76.9238	95.7124	89.5141	91.1964	83.0988
582.5	77.0249	95.9726	89.6439	91.1802	83.8213
583	76.7973	96.162	89.7844	91.2044	84.571
583.5	76.4802	96.178	89.7207	91.1183	85.0453
584	76.0546	96.095	89.7541	90.9312	85.3602
584.5	75.9239	95.8903	89.9382	90.5785	85.5419
585	76.2289	95.7726	90.1286	90.6517	85.5268
585.5	76.7106	95.8382	90.2898	90.7555	85.4291
586	77.4715	96.2917	90.4898	91.0287	85.5633
586.5	78.2198	96.957	90.6961	91.3063	85.7929
587	78.8599	97.6423	90.6949	91.7059	85.997
587.5	78.9322	98.0171	90.3996	92.0067	86.0579
588	78.7477	97.9195	89.9873	91.9603	86.1934
588.5	78.4005	97.4212	89.4186	91.8524	86.0401
589	77.9504	96.5681	88.8398	91.694	85.7457
589.5	77.7571	95.8789	88.2564	91.5714	85.4213
590	77.761	95.3865	87.7761	91.2721	85.0408
590.5	78.0009	95.2523	87.7719	91.1847	84.8478
591	78.0944	95.2472	88.1064	91.1634	84.5477
591.5	78.0635	95.2743	88.5615	90.9968	84.5078
592	77.7435	95.0738	88.8275	90.6346	84.3237
592.5	76.9636	94.3988	88.8543	90.1848	83.9343
593	76.1453	93.6163	88.3933	89.6342	83.503
593.5	75.2626	92.752	87.4086	88.7519	82.8928
594	74.5636	92.0695	86.2922	87.7796	82.4288
594.5	73.7979	91.4958	85.1838	86.9136	81.7007
595	73.048	90.8044	84.0603	85.9815	81.1018
595.5	72.2353	90.0394	82.9499	85.0325	80.574
596	71.2218	89.0571	82.1544	84.2836	79.9426
596.5	70.3658	87.8831	81.6092	83.6516	79.2731
597	69.6215	86.6585	81.164	82.9893	78.556
597.5	69.1414	85.5997	80.7568	82.3507	77.9862
598	68.8163	84.8236	80.4323	81.9137	77.2812
598.5	68.6391	84.0342	79.8114	81.3077	76.6138
599	68.4226	83.2049	78.6951	80.3585	75.9019
599.5	67.9093	82.401	77.4638	79.3174	75.0963
600	67.1161	81.4818	76.0801	78.1579	74.1637
600.5	66.0374	80.5637	74.8603	76.9	73.1027
601	64.8136	79.7428	73.7942	75.7795	72.0096
601.5	63.4742	79.159	72.9366	74.8578	70.743
602	62.1674	78.3651	72.1402	74.0746	69.5003
602.5	61.0664	77.2671	71.0244	73.0592	68.299
603	60.0575	75.7932	69.9435	72.0848	67.2252
603.5	59.0454	73.9443	68.7923	71.0364	66.3917
604	58.1835	72.0218	67.7381	69.9362	65.6864
604.5	57.3671	70.3144	66.6184	69.0501	65.0018
605	56.4859	69.0406	65.4608	68.2031	64.281
605.5	55.4812	68.1066	64.4801	67.4919	63.6015
606	54.6618	67.4463	63.3324	66.5424	62.8126
606.5	53.8451	66.8088	62.0911	65.4607	61.8185
607	52.8105	65.9974	60.786	64.1071	60.9592
607.5	51.8312	64.9945	59.6871	62.7625	60.0572
608	50.8909	63.9332	58.6713	61.4412	59.0017
608.5	49.8951	62.85	57.6566	60.1745	57.8539
609	48.89	61.7961	56.6988	59.0361	56.5941
609.5	48.1403	60.6633	55.8774	57.8384	55.3088
610	47.5105	59.4887	54.9997	56.5744	53.8523
610.5	46.8334	58.2507	53.9614	55.315	52.6792
611	46.1996	56.8443	52.8099	54.2956	51.5971
611.5	45.6308	55.2986	51.598	53.3823	50.4316
612	44.7885	53.8327	50.5269	52.6297	49.3988
612.5	43.8209	52.6532	49.4553	51.8635	48.5459
613	42.8783	51.4635	48.5924	50.9331	47.9058
613.5	41.7454	50.4107	48.0035	49.8271	47.2753
614	40.5415	49.6921	47.506	48.6063	46.7706
614.5	39.371	49.1569	46.7912	47.4574	46.2077
615	38.4188	48.4849	45.7735	46.3598	45.3441
615.5	37.443	47.6874	44.8149	45.4439	44.3712
616	36.6626	46.9608	43.7032	44.7315	43.3418
616.5	36.1844	45.9851	42.4589	44.0593	42.3707
617	35.7524	44.7757	41.2678	43.2675	41.5804
617.5	35.3449	43.5901	40.4208	42.4354	40.8517
618	34.8871	42.4796	39.699	41.5424	40.1795
618.5	34.3951	41.3032	38.9328	40.6477	39.4354
619	33.6368	40.1332	38.328	39.8402	38.5973
619.5	32.8395	39.1976	37.8473	39.1944	37.6806
620	32.1296	38.4228	37.2758	38.613	36.7318
620.5	31.3657	37.8038	36.4754	37.9763	35.9815
621	30.6115	37.3135	35.7497	37.2394	35.246
621.5	29.8722	36.9717	35.0287	36.3701	34.4972
622	29.2404	36.4798	34.2413	35.3886	33.8076
622.5	28.4992	35.8311	33.4471	34.3166	33.1867
623	27.8236	35.0404	32.819	33.4645	32.6483
623.5	27.2869	34.0846	32.2515	32.8143	32.0959
624	26.7618	33.2133	31.6603	32.3646	31.6259
624.5	26.3263	32.5332	31.1938	32.0451	31.1777
625	25.9353	32.2159	30.8644	31.6952	30.6116
625.5	25.6601	31.9282	30.6246	31.2495	30.034
626	25.3635	31.6757	30.2613	30.5876	29.4782
626.5	25.065	31.4389	29.9259	29.9119	29.048
627	24.8449	31.1179	29.4165	29.1761	28.6314
627.5	24.5504	30.6539	28.7161	28.5114	28.1967
628	24.14	30.1802	28.0074	28.0457	27.8273
628.5	23.5974	29.9051	27.464	27.6816	27.4299
629	23.0117	29.5726	27.1385	27.4543	26.9847
629.5	22.5046	29.1849	26.8524	27.2542	26.5743
630	22.072	28.6811	26.6361	27.0964	26.385
630.5	21.8149	28.1602	26.4315	26.846	26.2886
631	21.6746	27.5015	26.1355	26.4721	26.1645
631.5	21.5007	26.8369	25.7429	26.1193	25.9393
632	21.3005	26.2535	25.3319	25.7199	25.5428
632.5	21.0099	25.7938	24.846	25.3002	24.8854
633	20.7378	25.4484	24.2788	24.8512	24.0551
633.5	20.3961	25.0339	23.622	24.4933	23.2533
634	20.0162	24.5821	22.9733	24.2273	22.6977
634.5	19.6201	24.0929	22.4031	23.8883	22.4408
635	19.1936	23.6151	22.0122	23.6169	22.3176
635.5	18.6719	23.1772	21.7982	23.3757	22.3118
636	18.0981	22.6864	21.5714	23.1474	22.2515
636.5	17.6395	22.3752	21.2899	22.7716	22.0245
637	17.234	22.1603	20.8898	22.357	21.5078
637.5	16.927	21.8443	20.4107	21.994	20.9707
638	16.7204	21.4898	20.0008	21.6684	20.5986
638.5	16.6944	21.1702	19.7661	21.3864	20.2785
639	16.6408	20.9339	19.7218	21.0987	20.0826
639.5	16.554	20.5991	19.7358	20.8712	19.9745
640	16.4512	20.3061	19.6988	20.5629	19.9314
640.5	16.2399	20.135	19.5007	20.108	19.7226
641	15.9259	19.8984	19.1553	19.4665	19.4493
641.5	15.5393	19.5048	18.7199	18.837	19.2092
642	15.2247	19.043	18.2089	18.2647	18.8744
642.5	14.8879	18.6786	17.6838	17.7097	18.5134
643	14.6569	18.2901	17.2092	17.3415	18.0428
643.5	14.501	18.0057	16.8782	17.0773	17.5667
644	14.3706	17.8576	16.5109	16.9618	17.1177
644.5	14.1525	17.7625	16.1689	16.7431	16.7263
645	13.7926	17.5926	15.9595	16.6075	16.4085
645.5	13.3995	17.3263	15.7631	16.4898	16.087
646	12.9341	16.9867	15.5595	16.2421	15.8152
646.5	12.5683	16.5546	15.3283	16.0115	15.4365
647	12.3279	16.127	15.2185	15.6902	14.9958
647.5	12.28	15.7074	15.0814	15.4288	14.6397
648	12.3225	15.3661	14.8448	15.0793	14.3356
648.5	12.3587	15.0447	14.6468	14.7713	14.0976
649	12.3654	14.8029	14.3132	14.4913	13.8889
649.5	12.1531	14.5187	13.9571	14.1572	13.8119
650	11.7796	14.1833	13.5262	13.8946	13.6549
650.5	11.2815	13.8546	13.1804	13.5692	13.4492
651	10.8088	13.5556	12.9064	13.2324	13.245
651.5	10.398	13.2369	12.5978	12.9304	12.9893
652	10.1296	12.9027	12.3718	12.6885	12.6971
652.5	10.0193	12.6764	12.1148	12.4641	12.4331
653	9.96053	12.4297	11.8614	12.2842	12.2718
653.5	9.88304	12.1438	11.5148	12.1258	12.0557
654	9.73927	11.8757	11.0866	11.9493	11.857
654.5	9.45962	11.6317	10.6445	11.6598	11.6968
655	9.03983	11.3112	10.1756	11.3557	11.4978
655.5	8.64254	10.9444	9.81062	11.0485	11.2458
656	8.29171	10.6259	9.56267	10.661	10.9442
656.5	8.0172	10.4158	9.48956	10.3023	10.6446
657	7.82804	10.2197	9.4641	10.0297	10.286
657.5	7.73601	10.0541	9.38787	9.89679	9.9972
658	7.57012	10.0037	9.24955	9.81563	9.86416
658.5	7.33662	9.91156	9.03472	9.75749	9.7869
659	7.14422	9.74535	8.76301	9.64268	9.7778
659.5	6.94926	9.3786	8.44962	9.3813	9.85097
660	6.79202	9.03338	8.18872	9.02005	9.8734
660.5	6.69004	8.64412	7.95725	8.55923	9.68576
661	6.68253	8.20535	7.69187	8.08751	9.31268
661.5	6.63265	7.88716	7.45106	7.7658	8.89037
662	6.53514	7.70355	7.23646	7.58429	8.43033
662.5	6.40554	7.63303	7.09665	7.48477	7.98462
663	6.20732	7.49102	6.97537	7.40498	7.70764
663.5	5.96729	7.42486	6.86508	7.34252	7.45829
664	5.7431	7.40883	6.72466	7.20532	7.15804
664.5	5.57951	7.24815	6.53087	6.94031	6.81153
665	5.38759	7.04783	6.3342	6.66128	6.48252
665.5	5.186	6.77705	6.13296	6.41766	6.23343
666	5.00802	6.4689	5.96493	6.18837	6.03879
666.5	4.81323	6.10371	5.79622	5.9626	5.99222
667	4.59314	5.79957	5.61816	5.75915	5.98939
667.5	4.43822	5.63684	5.38938	5.57984	6.02144
668	4.37388	5.4936	5.15503	5.39645	6.06187
668.5	4.33466	5.42428	4.97373	5.2416	6.01947
669	4.33279	5.32743	4.85958	5.15334	5.90355
669.5	4.36131	5.19533	4.79063	5.13114	5.73819
670	4.33815	5.02915	4.7556	5.15869	5.57367
670.5	4.24037	4.87331	4.7234	5.12573	5.36839
671	4.04168	4.77754	4.62781	5.02566	5.21724
671.5	3.86557	4.67241	4.53065	4.85667	5.11963
672	3.6741	4.64082	4.44503	4.59691	5.0541
672.5	3.51754	4.59104	4.39046	4.33334	4.9872
673	3.42708	4.48294	4.35802	4.11606	4.94176
673.5	3.33003	4.35425	4.3434	4.0143	4.84157
674	3.25279	4.25019	4.3169	3.9298	4.69545
674.5	3.10495	4.18786	4.19536	3.83145	4.56244
675	2.98147	4.08486	4.01127	3.72913	4.40138
675.5	2.82792	3.9809	3.74656	3.58318	4.28595
676	2.68271	3.86003	3.4614	3.43223	4.183
676.5	2.61904	3.68682	3.17679	3.32076	4.06491
677	2.62101	3.52071	2.9757	3.29663	3.94359
677.5	2.68512	3.39438	2.84536	3.29432	3.79664
678	2.7349	3.31536	2.77142	3.26754	3.69866
678.5	2.76712	3.26973	2.75228	3.2039	3.58245
679	2.68411	3.26377	2.72881	3.07241	3.49123
679.5	2.47517	3.27288	2.69533	2.87063	3.39954
680	2.22894	3.20975	2.62386	2.67075	3.30305
680.5	2.03182	3.12158	2.55608	2.51944	3.24009
681	1.88367	2.99965	2.46031	2.4477	3.15367
681.5	1.85762	2.8219	2.37869	2.4691	3.10828
682	1.90946	2.64891	2.32195	2.52043	3.07064
682.5	1.95669	2.49966	2.22315	2.55425	3.08083
683	1.92441	2.41284	2.11735	2.4955	3.0872
683.5	1.82567	2.32893	2.0214	2.41039	3.08018
684	1.70377	2.2781	1.97699	2.30051	3.08523
684.5	1.54661	2.25904	1.94483	2.16047	3.03028
685	1.43055	2.26642	1.93249	2.05784	2.91571
685.5	1.39528	2.26606	1.9641	2.00083	2.77612
686	1.37851	2.26162	1.92662	2.00337	2.65092
686.5	1.36281	2.2517	1.81515	1.96281	2.4996
687	1.31172	2.20141	1.65535	1.95669	2.37088
687.5	1.27553	2.11003	1.48439	1.96816	2.3081
688	1.23476	1.94093	1.32468	1.93872	2.31691
688.5	1.1762	1.78916	1.18517	1.85749	2.33466
689	1.12993	1.66164	1.16777	1.76419	2.33709
689.5	1.0731	1.59183	1.19459	1.67452	2.32849
690	1.02048	1.55398	1.22902	1.49372	2.269
690.5	0.937005	1.51003	1.26263	1.33993	2.15107
691	0.861111	1.50831	1.26591	1.24767	1.99368
691.5	0.8013	1.47405	1.23057	1.21149	1.86704
692	0.740981	1.43254	1.14335	1.20362	1.744
692.5	0.677543	1.39724	1.08193	1.22938	1.67249
693	0.628946	1.38424	1.02836	1.25314	1.64121
693.5	0.604853	1.35598	1.00164	1.18645	1.65793
694	0.588738	1.27095	1.00467	1.10999	1.68483
694.5	0.570946	1.17657	1.02667	1.02387	1.74174
695	0.544222	1.06268	1.01753	0.929983	1.8167
695.5	0.538218	0.93582	0.956771	0.839985	1.85603
696	0.50917	0.867723	0.870914	0.794395	1.87799
696.5	0.502224	0.859688	0.775571	0.792063	1.79955
697	0.496877	0.910545	0.718604	0.805473	1.69394
697.5	0.525979	0.994775	0.720803	0.858589	1.60808
698	0.554113	1.0724	0.772666	0.918474	1.57385
698.5	0.541439	1.05897	0.787988	0.90956	1.47714
699	0.479742	0.869064	0.668847	0.762825	1.14365
699.5	0.312697	0.519573	0.352961	0.433883	0.553922
700	0.060111	-0.003326	-0.166673	-0.072547	-0.368762
700.5	-0.252	-0.66	-0.803	-0.703999	-1.519

## Sheet: Fig. 6B
		mg/L
Strains	Replicate	doxorubicn	daunirubicin
G001/pSnorO	1	66.8672	194.31
	2	56.4783	151.423
	3	52.2974	139.42
G001/SnorO_DoxA	1	65.1341	118.156
	2	65.7003	115.775
	3	58.6486	161.369
G001/pSnorO_DoxA+pFdx4_FdR3	1	118.383	58.4385
	2	121.941	68.5055
	3	94.3849	45.3908
G001/pSnorO_DoxA+pFdx4_FdR3_DnrV	1	117.176	58.8794
	2	110.436	48.1148
	3	127.457	56.8592
G001/pSnorO+pFdx4_DnrV_DoxA	1	172.774	49.7131
	2	137.323	46.8726
	3	187.62	53.3038
G001/pSnorO+pFdx4_DnrV_DoxA_FdR3	1	133.509	116.204
	2	120.538	112.068
	3	111.652	113.033

## Sheet: Fig. 6D
	mg/L
Time (h)	Doxorubicin	Daunorubicin
0	0	0
24	19.7396	16.9976
48	45.4961	22.3517
72	128.225	39.4013
96	201.103	54.0897
120	243.628	61.7662
144	260.912	66.0394
168	336.329	80.2764
192	302.71	82.223

## Sheet: Supp. Fig. 1D
	Ct (cycle)
S. peucetius ATCC27954	replicates	hrdB	sufR
	1	17.6024	21.5613
	2	17.6191	20.9097
	3	17.3023	21.0272
S. peucetius ATCC27954/dsufR	1	17.6308	18.9975
	2	17.1263	18.9007
	3	17.2648	18.6909

## Sheet: Supp. Fig. 3
Absorbance spectra of SpFdx4 and Pdx
Wavelength (nm)	SpFdx4 (AU)	PDX (AU)
230	2.4722	1.7618
231	2.246	1.6275
232	2.0042	1.4805
233	1.7899	1.3566
234	1.6473	1.264
235	1.5182	1.1861
236	1.4028	1.1181
237	1.2945	1.0556
238	1.205	1.0003
239	1.126	0.9573
240	1.0619	0.9238
241	1.0089	0.8966
242	0.9683	0.8768
243	0.9378	0.8638
244	0.9126	0.8542
245	0.8862	0.8441
246	0.8621	0.8363
247	0.8478	0.8324
248	0.8402	0.8318
249	0.8331	0.8315
250	0.8247	0.8294
251	0.8179	0.8263
252	0.8128	0.8238
253	0.8088	0.8209
254	0.8033	0.8163
255	0.7976	0.8091
256	0.7951	0.8031
257	0.7941	0.7979
258	0.7924	0.7929
259	0.7904	0.7855
260	0.788	0.7789
261	0.7863	0.7722
262	0.7829	0.7641
263	0.7806	0.7548
264	0.7792	0.7433
265	0.7762	0.7313
266	0.773	0.7192
267	0.7708	0.7098
268	0.7683	0.7012
269	0.7647	0.6889
270	0.7608	0.6737
271	0.7551	0.6606
272	0.7523	0.6503
273	0.7485	0.6408
274	0.742	0.6271
275	0.7342	0.6128
276	0.7252	0.5986
277	0.7183	0.5844
278	0.709	0.5704
279	0.6976	0.5538
280	0.6832	0.5358
281	0.6686	0.5206
282	0.6551	0.5084
283	0.6398	0.4951
284	0.621	0.4791
285	0.6011	0.4603
286	0.5803	0.4417
287	0.5621	0.4238
288	0.5458	0.4082
289	0.5248	0.3911
290	0.5023	0.3758
291	0.48	0.3606
292	0.4552	0.3432
293	0.4271	0.3247
294	0.4004	0.3046
295	0.3785	0.2885
296	0.3595	0.2752
297	0.3421	0.262
298	0.3296	0.2532
299	0.3173	0.2439
300	0.3083	0.2364
301	0.2992	0.2293
302	0.2908	0.2229
303	0.2844	0.2181
304	0.2796	0.2136
305	0.2755	0.2099
306	0.2724	0.207
307	0.2701	0.2046
308	0.2683	0.2023
309	0.2674	0.2011
310	0.2665	0.1995
311	0.2659	0.1981
312	0.2653	0.1974
313	0.2639	0.196
314	0.2629	0.1946
315	0.2631	0.1939
316	0.2634	0.1936
317	0.2633	0.192
318	0.2617	0.1911
319	0.2613	0.1905
320	0.2608	0.1895
321	0.2596	0.1882
322	0.2584	0.1865
323	0.2566	0.1856
324	0.2563	0.185
325	0.2557	0.1848
326	0.2543	0.1837
327	0.2516	0.1835
328	0.2499	0.1819
329	0.2484	0.1815
330	0.2461	0.1805
331	0.2441	0.1799
332	0.2409	0.1782
333	0.2396	0.1785
334	0.2372	0.1777
335	0.236	0.1767
336	0.2333	0.1764
337	0.231	0.176
338	0.2288	0.1744
339	0.2267	0.1735
340	0.2246	0.1727
341	0.2231	0.1719
342	0.22	0.1709
343	0.2177	0.1695
344	0.2141	0.1682
345	0.213	0.1672
346	0.2094	0.1663
347	0.2081	0.1652
348	0.205	0.1643
349	0.2015	0.1612
350	0.1989	0.1598
351	0.1957	0.1589
352	0.1927	0.157
353	0.1894	0.1565
354	0.1865	0.1555
355	0.183	0.1539
356	0.1804	0.1521
357	0.1773	0.151
358	0.1756	0.1508
359	0.1727	0.1498
360	0.1698	0.148
361	0.1669	0.1459
362	0.1656	0.1457
363	0.1644	0.1456
364	0.1617	0.1446
365	0.1588	0.1422
366	0.1557	0.1423
367	0.1531	0.141
368	0.1508	0.1401
369	0.1491	0.1387
370	0.1461	0.1386
371	0.144	0.138
372	0.1425	0.1374
373	0.1403	0.1361
374	0.1379	0.1351
375	0.1368	0.135
376	0.1353	0.1342
377	0.1344	0.1339
378	0.1337	0.1339
379	0.1323	0.1333
380	0.131	0.1329
381	0.1306	0.1333
382	0.1296	0.1327
383	0.129	0.1312
384	0.1278	0.132
385	0.1284	0.1317
386	0.1265	0.1312
387	0.1262	0.1309
388	0.1266	0.1311
389	0.1256	0.1309
390	0.1251	0.1302
391	0.1246	0.1303
392	0.1241	0.1302
393	0.1238	0.1308
394	0.1238	0.1302
395	0.1237	0.1301
396	0.1233	0.13
397	0.1231	0.13
398	0.123	0.1299
399	0.1223	0.1308
400	0.1233	0.131
401	0.1227	0.1299
402	0.1236	0.1312
403	0.1223	0.1307
404	0.1235	0.1313
405	0.1233	0.1306
406	0.1237	0.1323
407	0.1232	0.1323
408	0.1233	0.132
409	0.1229	0.1321
410	0.1239	0.1318
411	0.1247	0.1324
412	0.1239	0.1324
413	0.1244	0.1325
414	0.124	0.132
415	0.1245	0.1314
416	0.1244	0.1313
417	0.1256	0.1303
418	0.1252	0.1298
419	0.1252	0.1289
420	0.1256	0.1281
421	0.1262	0.1279
422	0.1268	0.1266
423	0.1271	0.1261
424	0.1275	0.1252
425	0.1281	0.1241
426	0.1289	0.1237
427	0.1295	0.1225
428	0.13	0.1219
429	0.1308	0.1211
430	0.1315	0.1207
431	0.1318	0.1202
432	0.132	0.1197
433	0.1328	0.1193
434	0.1337	0.1181
435	0.134	0.1186
436	0.1348	0.1184
437	0.1356	0.1174
438	0.1362	0.1173
439	0.1365	0.1178
440	0.1374	0.1172
441	0.1382	0.1177
442	0.1385	0.1179
443	0.1386	0.1184
444	0.1391	0.1181
445	0.1396	0.1177
446	0.1396	0.118
447	0.14	0.1185
448	0.1402	0.119
449	0.1405	0.1192
450	0.1405	0.1192
451	0.1406	0.1191
452	0.1403	0.1193
453	0.1412	0.119
454	0.1406	0.1192
455	0.1409	0.1193
456	0.1408	0.119
457	0.1408	0.1192
458	0.1409	0.119
459	0.1404	0.1186
460	0.1405	0.1183
461	0.1403	0.1182
462	0.1405	0.1178
463	0.14	0.1168
464	0.1401	0.1174
465	0.1392	0.1163
466	0.1395	0.1156
467	0.1388	0.1146
468	0.1383	0.1147
469	0.1377	0.114
470	0.1365	0.1131
471	0.1361	0.113
472	0.1356	0.1124
473	0.1344	0.1116
474	0.1343	0.1108
475	0.1337	0.1104
476	0.1327	0.1098
477	0.1323	0.1087
478	0.1323	0.108
479	0.1314	0.1079
480	0.1312	0.1072
481	0.1303	0.107
482	0.1297	0.1061
483	0.1289	0.1059
484	0.1284	0.1054
485	0.1286	0.1049
486	0.1278	0.1048
487	0.1266	0.1046
488	0.1262	0.1035
489	0.1262	0.1033
490	0.1251	0.1032
491	0.1238	0.1025
492	0.1231	0.1019
493	0.1238	0.1019
494	0.1225	0.1015
495	0.1213	0.1004
496	0.12	0.1003
497	0.1194	0.0995
498	0.1195	0.0992
499	0.1184	0.0986
500	0.1168	0.0991
501	0.1162	0.0981
502	0.1163	0.0989
503	0.1156	0.0979
504	0.1143	0.0974
505	0.114	0.0968
506	0.1129	0.0975
507	0.1127	0.0964
508	0.1102	0.0959
509	0.1121	0.0967
510	0.1103	0.0957
511	0.1095	0.0954
512	0.1095	0.0953
513	0.108	0.0952
514	0.108	0.095
515	0.1081	0.0936
516	0.1068	0.0943
517	0.1063	0.0934
518	0.1061	0.0933
519	0.1054	0.0933
520	0.1068	0.0924
521	0.1053	0.0919
522	0.1053	0.0932
523	0.1042	0.0917
524	0.1042	0.0919
525	0.1038	0.0908
526	0.1034	0.0908
527	0.103	0.0907
528	0.1033	0.0904
529	0.1023	0.0903
530	0.1032	0.0904
531	0.1029	0.0902
532	0.1027	0.0899
533	0.1025	0.0897
534	0.1029	0.0891
535	0.1024	0.0894
536	0.1013	0.0886
537	0.1022	0.0886
538	0.1016	0.0889
539	0.1026	0.0885
540	0.1008	0.0869
541	0.1015	0.0873
542	0.1017	0.087
543	0.1019	0.0869
544	0.1018	0.0875
545	0.1011	0.0861
546	0.1015	0.087
547	0.1001	0.0861
548	0.1011	0.0859
549	0.1014	0.0855
550	0.1022	0.0856
551	0.1014	0.0852
552	0.0997	0.0847
553	0.1011	0.0854
554	0.1006	0.0845
555	0.099	0.0837
556	0.1012	0.0844
557	0.1004	0.0838
558	0.1001	0.0837
559	0.1 0	0.083
560	0.0987	0.0831
561	0.1008	0.084
562	0.1003	0.0836
563	0.0995	0.0823
564	0.1005	0.0828
565	0.1008	0.0815
566	0.0988	0.0809
567	0.0992	0.0828
568	0.0992	0.081
569	0.1002	0.0807
570	0.0982	0.0809
571	0.099	0.0818
572	0.0981	0.0798
573	0.0988	0.0802
574	0.0981	0.0796
575	0.0979	0.0791
576	0.0984	0.0794
577	0.0999	0.0789
578	0.0981	0.0802
579	0.098	0.0788
580	0.0966	0.0786
581	0.0982	0.0779
582	0.0993	0.0776
583	0.0966	0.078
584	0.0965	0.0784
585	0.0963	0.0775
586	0.097	0.0773
587	0.0959	0.0773
588	0.0951	0.0768
589	0.0957	0.0779
590	0.0965	0.0778
591	0.0946	0.0761
592	0.0943	0.0756
593	0.0934	0.0773
594	0.093	0.0764
595	0.0926	0.0763
596	0.0929	0.0758
597	0.0932	0.0763
598	0.0912	0.0768
599	0.0913	0.0747
600	0.0914	0.0738
601	0.0903	0.0749
602	0.0882	0.0741
603	0.0889	0.0738
604	0.0895	0.0744
605	0.0878	0.074
606	0.0885	0.0738
607	0.0868	0.0751
608	0.0876	0.0743
609	0.0873	0.0737
610	0.0839	0.0735
611	0.0866	0.0726
612	0.0862	0.0727
613	0.0853	0.0741
614	0.0837	0.0736
615	0.0824	0.0726
616	0.0837	0.0733
617	0.0845	0.0721
618	0.0821	0.0725
619	0.0827	0.0733
620	0.0827	0.0721
621	0.0819	0.0726
622	0.0802	0.0722
623	0.0807	0.0706
624	0.0817	0.0716
625	0.08	0.0714
626	0.0806	0.0719
627	0.0793	0.0708
628	0.0798	0.0699
629	0.0782	0.0702
630	0.0764	0.0709
631	0.0764	0.0694
632	0.0762	0.0699
633	0.0772	0.071
634	0.0765	0.0684
635	0.0777	0.0697
636	0.0778	0.0711
637	0.076	0.0705
638	0.0771	0.0707
639	0.0757	0.069
640	0.0768	0.0694
641	0.0744	0.0687
642	0.0778	0.0707
643	0.0765	0.0683
644	0.0747	0.0694
645	0.0749	0.0713
646	0.0755	0.0687
647	0.0747	0.069
648	0.0742	0.0695
649	0.0746	0.0698
650	0.0737	0.0677
651	0.0739	0.0678
652	0.0731	0.0688
653	0.0757	0.0683
654	0.0728	0.0703
655	0.0739	0.0692
656	0.072	0.0677
657	0.0717	0.0682
658	0.073	0.0683
659	0.0743	0.0675
660	0.0718	0.0664
661	0.0715	0.0684
662	0.0718	0.067
663	0.0723	0.0675
664	0.0728	0.0655
665	0.0702	0.0676
666	0.0728	0.0665
667	0.0736	0.0677
668	0.0735	0.0688
669	0.0719	0.0697
670	0.0701	0.0676
671	0.07	0.0675
672	0.0718	0.0664
673	0.0726	0.0677
674	0.0697	0.0676
675	0.0713	0.0655
676	0.0722	0.0667
677	0.0733	0.0688
678	0.0724	0.0664
679	0.0703	0.067
680	0.0709	0.067
681	0.0702	0.0665
682	0.0711	0.0672
683	0.0702	0.0652
684	0.0682	0.0684
685	0.0702	0.0668
686	0.0697	0.0684
687	0.0706	0.0667
688	0.073	0.0678
689	0.0696	0.0683
690	0.0715	0.0645
691	0.0717	0.0664
692	0.0693	0.0658
693	0.0714	0.0654
694	0.0699	0.0682
695	0.0685	0.0661
696	0.0714	0.0671
697	0.0703	0.066
698	0.0693	0.0679
699	0.0702	0.0654
700	0.0689	0.0674

## Sheet: Supp. Fig. 12
Time (min)	TIC counts
	DnrV	MRD	no VOC
0.04	0	0	0
0.05	0	0	0
0.06	0	0	0
0.07	0	0	0
0.08	0	0	0
0.08	0	0	0
0.09	0	0	0
0.1	0	0	0
0.11	0	0	0
0.12	0	0	0
0.13	0	0	0
0.13	0	0	0
0.14	0	0	0
0.15	0	0	0
0.16	0	0	0
0.17	0	0	0
0.18	0	0	0
0.18	0	0	0
0.19	0	0	0
0.2	0	0	0
0.21	0	0	0
0.22	0	0	0
0.23	0	0	0
0.23	0	0	0
0.24	0	0	0
0.25	0	0	0
0.26	0	0	0
0.27	0	0	0
0.28	0	0	0
0.28	0	0	0
0.29	0	0	0
0.3	0	0	0
0.31	0	0	0
0.32	0	0	0
0.33	0	0	0
0.33	0	0	0
0.34	0	0	0
0.35	0	0	0
0.36	0	0	0
0.37	0	0	0
0.38	0	0	0
0.38	0	0	0
0.39	0	0	0
0.4	0	0	0
0.41	0	0	0
0.42	0	0	0
0.43	0	0	0
0.43	0	0	0
0.44	0	0	0
0.45	0	0	0
0.46	0	0	0
0.47	0	0	0
0.48	0	0	0
0.48	0	0	0
0.49	0	0	0
0.5	0	0	0
0.51	0	0	0
0.52	0	0	0
0.53	0	0	0
0.53	0	0	0
0.54	0	0	0
0.55	0	0	0
0.56	0	0	0
0.57	0	0	0
0.58	0	0	0
0.58	0	0	0
0.59	0	0	0
0.6	0	0	0
0.61	0	0	0
0.62	0	0	0
0.63	0	0	0
0.63	0	0	0
0.64	0	0	0
0.65	0	0	0
0.66	0	0	0
0.67	0	0	0
0.68	0	0	0
0.68	0	0	0
0.69	0	0	0
0.7	0	0	0
0.71	0	0	0
0.72	0	0	0
0.73	0	0	0
0.73	0	0	0
0.74	0	0	0
0.75	0	0	0
0.76	0	0	0
0.77	0	0	0
0.78	0	0	0
0.78	0	0	0
0.79	0	0	0
0.8	0	0	0
0.81	0	0	0
0.82	0	0	0
0.83	0	0	0
0.83	0	0	0
0.84	0	0	0
0.85	0	0	0
0.86	0	0	0
0.87	0	0	0
0.88	0	0	0
0.88	0	0	0
0.89	0	0	0
0.9	0	0	0
0.91	0	0	0
0.92	0	0	0
0.93	0	0	0
0.93	0	0	0
0.94	0	0	0
0.95	0	0	0
0.96	0	0	0
0.97	0	0	0
0.98	0	0	0
0.98	0	0	0
0.99	0	0	0
1	0	0	0
1.01	0	0	0
1.02	0	0	0
1.03	0	0	0
1.03	0	0	0
1.05	0	0	0
1.06	0	0	0
1.07	0	0	0
1.08	0	0	0
1.08	0	0	0
1.09	0	278.335	0
1.1	0	0	0
1.11	0	0	0
1.12	0	350.365	0
1.13	0	347.282	0
1.13	0	399.348	0
1.14	0	266.72	0
1.15	0	0	0
1.16	0	0	0
1.17	223.524	0	0
1.18	0	0	0
1.18	0	0	0
1.19	216.182	0	0
1.2	0	0	0
1.21	0	0	0
1.22	0	0	0
1.23	0	0	0
1.23	0	828.449	0
1.24	0	0	0
1.25	0	0	0
1.26	0	0	0
1.27	0	0	0
1.28	0	209.309	0
1.28	0	0	0
1.29	0	0	0
1.3	0	0	0
1.31	0	0	0
1.32	0	0	0
1.33	0	0	0
1.33	0	0	0
1.34	0	338.003	0
1.35	0	0	0
1.36	0	0	0
1.37	0	0	0
1.38	0	0	308.36
1.38	0	0	0
1.39	0	0	0
1.4	0	0	0
1.41	0	0	0
1.42	0	0	0
1.43	0	0	0
1.43	0	0	0
1.44	0	0	0
1.45	0	0	0
1.46	0	0	0
1.47	0	0	0
1.48	0	0	0
1.48	0	0	0
1.49	0	0	247.615
1.5	0	0	0
1.51	0	0	0
1.52	0	0	0
1.53	0	0	0
1.53	0	211.663	0
1.54	0	0	0
1.55	0	0	234.012
1.56	0	0	0
1.57	0	0	0
1.58	0	0	0
1.58	0	0	0
1.59	0	0	0
1.6	0	0	0
1.61	0	0	211.24
1.62	0	0	0
1.63	0	0	0
1.63	0	244.653	0
1.64	0	0	0
1.65	0	0	0
1.66	0	0	0
1.67	0	0	0
1.68	0	225.769	0
1.68	0	0	0
1.69	0	202.857	0
1.7	0	0	0
1.71	0	0	0
1.72	0	0	0
1.73	0	0	0
1.73	0	0	0
1.74	0	0	0
1.75	0	0	0
1.76	0	0	0
1.77	0	0	0
1.78	0	596.313	0
1.78	0	294.25	242.781
1.79	282.789	209.299	0
1.8	0	594.805	421.899
1.81	0	0	0
1.82	0	0	0
1.83	0	0	0
1.83	0	0	230.904
1.84	236.045	0	0
1.85	0	330.027	0
1.86	0	304	244.02
1.87	0	0	0
1.88	0	0	0
1.88	0	0	0
1.89	291.846	0	0
1.9	404.361	0	0
1.91	219.575	222.215	0
1.92	0	0	0
1.93	0	0	0
1.93	0	0	381.458
1.94	0	0	0
1.95	0	0	284.931
1.96	0	0	0
1.97	0	0	0
1.98	0	481.463	0
1.98	200.002	0	0
1.99	0	0	0
2	0	0	0
2.01	0	0	425.375
2.02	0	0	0
2.03	0	0	0
2.03	0	0	0
2.04	0	0	0
2.05	0	0	282.057
2.06	0	280.306	0
2.07	0	0	0
2.08	0	0	0
2.08	0	0	0
2.09	244.764	0	0
2.1	0	0	350.818
2.11	0	301.803	0
2.12	0	0	0
2.13	351.506	270.286	0
2.13	0	312.276	0
2.14	0	0	0
2.15	0	0	495.109
2.16	0	318.494	0
2.17	0	256.557	0
2.18	0	0	0
2.18	298.769	0	480.806
2.19	328.899	0	0
2.2	0	246.531	0
2.21	413.057	0	250.012
2.22	0	0	795.048
2.23	0	0	0
2.23	335.372	291.778	0
2.24	419.397	266.125	0
2.25	0	255.018	0
2.26	995.806	759.689	386.802
2.27	1642.13	0	322.282
2.28	2026.58	0	534.106
2.28	1050.27	0	208.837
2.29	1648.45	0	0
2.3	1060.56	0	234.207
2.31	994.142	0	0
2.32	857.071	0	0
2.33	651.36	0	339.679
2.33	666.496	0	467.163
2.34	264.091	0	0
2.35	0	0	0
2.36	0	0	0
2.37	0	0	0
2.38	0	0	0
2.38	404.415	203.923	282.133
2.39	0	0	543.985
2.4	0	0	557.06
2.41	315.208	0	449.562
2.42	0	0	440.192
2.43	0	0	301.9
2.43	295.276	397.248	455.224
2.44	211.469	0	0
2.45	201.021	0	0
2.46	0	0	0
2.47	451.245	0	0
2.48	0	0	0
2.48	346.822	0	0
2.49	647.516	0	0
2.5	1026.67	0	0
2.51	1577.83	0	525.344
2.52	1205.56	0	0
2.53	937.5	0	0
2.53	690.516	0	0
2.54	975.254	0	0
2.55	790.316	0	0
2.56	1108.59	0	0
2.57	384.337	0	0
2.57	371.204	0	327.564
2.58	748.418	0	0
2.59	0	0	271.496
2.6	598.397	0	0
2.61	0	0	236.564
2.62	0	0	0
2.62	403.226	285.669	0
2.63	0	0	348.001
2.64	0	236.222	0
2.65	0	0	499.222
2.66	0	0	0
2.67	0	202	297.011
2.67	0	0	313.243
2.68	0	0	0
2.69	0	0	339.198
2.7	584.018	0	0
2.71	255.151	0	0
2.72	0	0	502.443
2.72	1041.58	205.173	0
2.73	0	0	0
2.74	0	0	0
2.75	679.636	0	0
2.76	587.719	0	0
2.77	265.688	0	0
2.77	502.485	0	362.568
2.78	340.074	0	0
2.79	294.371	0	0
2.8	625.776	0	0
2.81	566.661	0	232.054
2.82	644.671	0	0
2.82	278.54	330.164	0
2.83	226.042	0	0
2.84	0	0	212.722
2.85	0	0	0
2.86	0	0	0
2.87	225.721	0	0
2.87	450.614	0	314.112
2.88	628.416	219.007	0
2.89	589.33	0	0
2.9	0	0	0
2.91	0	0	0
2.92	377.787	0	0
2.92	0	0	0
2.93	0	0	0
2.94	0	210.967	0
2.95	287.56	0	0
2.96	371.719	0	463.628
2.97	1095.7	0	0
2.97	574.15	0	0
2.98	361.828	608.716	310.46
2.99	448.197	0	0
3	376.47	0	0
3.01	477.69	0	0
3.02	0	0	269.01
3.02	640.133	0	0
3.03	867.909	238.532	0
3.04	607.783	302.57	0
3.05	1320.38	0	0
3.06	1190.26	0	0
3.07	1285.45	0	0
3.07	2057.47	0	0
3.08	1328.67	0	0
3.09	1086.9	734.321	0
3.1	2394.06	700.105	0
3.11	3795.19	630.404	0
3.12	8830.56	1154.67	0
3.12	20859.7	622.104	215.012
3.13	48352.1	790.611	336.716
3.14	85474.6	1371.9	661.779
3.15	144234	1025.07	381.78
3.16	190256	1173.2	1382.24
3.17	203953	805.916	704.939
3.17	196281	497.5	576.24
3.18	169462	1578.83	870.581
3.19	133673	0	529.577
3.2	102262	400.059	310.049
3.21	72964.1	0	651.82
3.22	60491.4	0	552.213
3.22	47819.9	0	268.964
3.23	39915.3	0	0
3.24	35553.1	0	272.687
3.25	28951.2	202.511	0
3.26	22246.7	0	0
3.27	20412.3	0	0
3.27	17170.7	0	0
3.28	12714.5	0	0
3.29	12056.2	0	0
3.3	10942.5	0	0
3.31	10286	351.465	737.752
3.32	11303.9	473.881	483.45
3.32	12244	1235.34	2631.08
3.33	11936.5	3812.58	4684.74
3.34	15555.9	7256.67	9463.51
3.35	16758.1	11202.5	17975.2
3.36	15766.2	17184.7	25248.7
3.37	14495.2	18602.2	29564.9
3.37	13603.6	20398.8	33047
3.38	9585.43	16420.6	28527.7
3.39	9078.83	14165.4	22166.5
3.4	7900.13	9682.09	16827.5
3.41	8253.77	9792.98	11621.7
3.42	6678.53	4086.36	9832.48
3.42	7483.71	1935.06	6082.06
3.43	5238.18	3619.41	6326.68
3.44	4153.08	1742.27	4423.74
3.45	5384.6	2925.13	3769.23
3.46	4378.07	1690.04	3603.33
3.47	5217.5	2136.36	2370.86
3.47	4781.84	2123.45	2967.67
3.48	4202.56	1603.47	3214.09
3.49	6090.26	1452.5	1707.14
3.5	4859.94	1473.9	1761.95
3.51	5905.57	1343.82	419
3.52	5129.77	954.941	1446.16
3.52	6255.11	938	689.604
3.53	5958.23	0	775.076
3.54	5414.19	874.701	600.2
3.55	5527.35	202.669	297.36
3.56	8166.57	547.184	399.41
3.57	7224.31	1035.49	844.261
3.57	8571.55	572.965	448.974
3.58	8622.92	473.256	313.083
3.59	9059.65	585.557	263.035
3.6	11287.7	1486.3	342.256
3.61	10144.1	823.385	949.008
3.62	12136.3	809.889	422.34
3.62	13291.7	770.08	309.024
3.63	15049.7	273.405	1053
3.64	17629.4	1000.62	337.877
3.65	19589.3	1737.7	652.729
3.66	28028.5	2966.91	298.923
3.67	47040.1	3070.24	0
3.67	91554.2	6209.1	1658.44
3.68	181452	15099.9	3232.18
3.69	401743	25558.5	3670.87
3.7	646826	45511.7	9276.86
3.71	979959	68560.6	14190.7
3.72	1180253	90382.2	17303.8
3.72	1229313	96919.4	18491.8
3.73	1098129	90945.1	23305.4
3.74	844186	78172.2	19300.9
3.75	685712	56311.2	15710.6
3.76	501949	45975.2	12250
3.77	357498	33775.6	7531.06
3.77	287092	25167	7362.86
3.78	241214	20749.2	5071.66
3.79	197843	16358.8	3852.34
3.8	159704	14739.4	3313.76
3.81	133792	13189.4	2501.04
3.82	119325	10659.4	2197.97
3.82	95871.1	8380.46	1316.29
3.83	76533.9	6428.73	1304.95
3.84	61531.7	4155.23	997.834
3.85	52969.2	4435.95	1191.46
3.86	43909.8	2977.11	1185.02
3.87	35805.6	3689.73	1330.29
3.87	32123.2	3799.15	587.041
3.88	27241.7	2209.93	292.925
3.89	26901	1597.63	578.121
3.9	24136.8	1869.79	263.001
3.91	21840	2305.61	0
3.92	21381.6	2423.28	287.586
3.92	21192.1	1207.45	0
3.93	20111.6	1142.25	360.233
3.94	21189.5	1057.7	0
3.95	21412.2	1282.35	299.901
3.96	21170.3	1623.94	0
3.97	23044.9	1574.85	231.422
3.97	17507.7	1760.01	0
3.98	18005.5	2311.23	279.115
3.99	19473.6	2416.51	0
4	15676	2840.19	0
4.01	14856.2	1682	367.215
4.02	13077	2866.15	616.121
4.02	16008.6	1774.48	910.79
4.03	12868.9	1452.85	211.248
4.04	13633.5	1602.22	499.17
4.05	13134.4	1698.19	1342.47
4.06	12189.5	1502.67	0
4.07	12153.4	562.497	621.751
4.07	11563.7	821.821	360.716
4.08	11005.4	963.783	974.602
4.09	13080.3	1117.26	260.812
4.1	13350.5	966.38	372.001
4.11	15595	992.771	209.01
4.12	11543.7	787.309	303.51
4.12	12618	660.368	755.685
4.13	10250.6	609.471	298.308
4.14	10188	996.698	207.686
4.15	10614.8	642.246	219.347
4.16	7814.71	562.277	0
4.17	6879.5	808.92	0
4.17	8227.51	206.737	0
4.18	6854.02	225.26	228.1
4.19	4623.99	274.406	0
4.2	5970.15	224.17	0
4.21	5115.91	0	482.357
4.22	4372.76	0	427.066
4.22	3584.39	0	1444.17
4.23	4287.59	739.596	2995.88
4.24	3185.69	1012.4	7275.22
4.25	3508.72	2804.78	15226.3
4.26	2391.37	4736.07	25490.2
4.27	2995.43	7274.58	45771.1
4.27	2766.64	8977.5	62673.3
4.28	1943.61	11468.1	71168.6
4.29	1908.61	8838.67	69738
4.3	1659.71	7402.85	50288.3
4.31	1489.52	6593.82	39849.9
4.32	2074.3	4409	25140.4
4.32	1145.93	3588.84	16145.3
4.33	666.138	2770.63	12532.3
4.34	582.35	2280.16	9511.15
4.35	653.604	1190.94	6544.08
4.36	1745.59	1108.84	5116.09
4.37	1741.17	1505.79	3943.14
4.37	1705.35	880.785	3221.78
4.38	3478.58	887.934	2663.37
4.39	5096.7	816.106	1982.31
4.4	7312.08	587.598	1988.29
4.41	8107.61	567.893	763.622
4.42	9061.82	648.628	1926.05
4.42	5904.18	555.573	1301.7
4.43	6536.15	748.776	1415.46
4.44	4479.1	242.207	578.948
4.45	3843.62	620.389	1464.02
4.46	2445.67	344.277	1053.36
4.47	2627.77	268.164	1370.27
4.47	2611.15	363.23	806.095
4.48	1646.37	276.229	1648.13
4.49	1299.32	436.015	1350.26
4.5	1213.41	551.07	1558.95
4.51	1169.33	458.521	1035.89
4.52	1631.83	0	851.696
4.52	674.336	0	574.891
4.53	514.817	0	907.09
4.54	861.105	0	703.542
4.55	1834.43	328.737	627.625
4.56	309.485	0	684.178
4.57	715.268	0	240.756
4.57	1002.53	0	560.467
4.58	450.564	209.125	1128.64
4.59	314.128	0	1101.16
4.6	1084.43	0	343.431
4.61	880.335	273.612	336.75
4.62	1121.57	364.988	0
4.62	905.361	430.429	642.227
4.63	646.683	675.674	585.397
4.64	1382.55	0	810.867
4.65	526.276	0	341.36
4.66	0	0	584.001
4.67	0	0	928.781
4.67	438.128	0	650.592
4.68	761.386	237.323	454.048
4.69	329.654	0	995.888
4.7	516.422	610.556	1315.11
4.71	877.663	0	2259.26
4.72	644.314	0	2559.11
4.72	401.311	978.348	1637.97
4.73	0	667.964	2076.1
4.74	0	0	1981.99
4.75	1795.89	457.205	265.237
4.76	729.088	229	379.412
4.77	1079.43	0	0
4.77	1280.47	294.581	570.416
4.78	844.008	399.38	255.418
4.79	1099.84	215.026	486.013
4.8	2158.12	0	0
4.81	1283.1	0	0
4.82	514.667	0	0
4.82	698.391	0	0
4.83	1323.95	0	624.903
4.84	769.378	206.645	0
4.85	1106.41	0	0
4.86	212.696	210.125	0
4.87	0	0	616.76
4.87	494.043	0	0
4.88	394.726	0	314.803
4.89	0	0	0
4.9	0	0	0
4.91	530.367	0	0
4.92	276.237	0	0
4.92	499.218	0	0
4.93	972.5	251.118	348.722
4.94	1099.61	0	0
4.95	923.568	472.026	440.467
4.96	1234.59	651.705	364.759
4.97	981.27	538.442	0
4.97	0	678.261	224.116
4.98	1210.69	634.4	257.509
4.99	869.667	526.722	0
5	611.821	595.103	329
5.01	351.754	333.431	212.232
5.02	292.078	0	569.256
5.02	729.949	305.372	0
5.03	566.478	0	0
5.04	898.408	0	298.688
5.05	1144.19	0	210.714
5.06	330.04	0	0
5.07	968.126	227.204	314.241
5.07	0	0	855.763
5.08	0	0	0
5.09	0	0	0
5.1	209.116	0	0
5.11	0	0	262.125
5.12	0	0	235.125
5.12	0	0	0
5.13	919.937	0	0
5.14	539.516	0	0
5.15	0	0	0
5.16	210.492	0	0
5.17	205.142	0	0
5.17	206.002	0	0
5.18	0	0	0
5.19	0	223	0
5.2	0	0	0
5.21	0	0	296.538
5.22	0	0	0
5.22	0	0	0
5.23	0	285.816	228.089
5.24	0	257.516	0
5.25	238.558	0	0
5.26	636.756	237.002	0
5.27	213.758	0	0
5.27	202.421	0	0
5.28	0	0	0
5.29	0	0	254.668
5.3	0	0	0
5.31	0	323.167	0
5.32	0	230.914	0
5.32	0	0	0
5.33	0	0	0
5.34	278.223	0	0
5.35	0	0	0
5.36	0	270.008	0
5.36	0	357.752	331.178
5.37	318.858	580.511	213.571
5.38	211.001	0	0
5.39	0	263.024	257.837
5.4	0	735.631	329.041
5.41	0	237.781	0
5.41	0	295.695	342.064
5.42	664.605	300.112	0
5.43	0	0	0
5.44	317.151	0	0
5.45	313.373	0	310.125
5.46	227.009	0	828.837
5.46	231.761	0	1089.97
5.47	223.312	0	2199.97
5.48	0	656.092	2050.56
5.49	0	0	3070.92
5.5	0	0	4876.2
5.51	0	306.261	5316.17
5.51	315.002	441.361	5342.12
5.52	0	1252.1	5625.4
5.53	0	940.945	3980.35
5.54	0	1717.12	4021.64
5.55	0	3031.95	3823.35
5.56	0	4511.57	3774.52
5.56	330.558	7417.54	1961.54
5.57	0	8634.85	2697.84
5.58	203.895	9750.09	2809.69
5.59	0	11114.9	1888.61
5.6	0	9080.67	0
5.61	0	8210.22	0
5.61	0	6345.02	442.883
5.62	0	5745.89	1509.53
5.63	0	6737.8	715.765
5.64	221.556	5067.05	1504.96
5.65	0	4323.38	346.457
5.66	0	3170.69	0
5.66	267.35	3525.24	873.377
5.67	0	1887.61	698.857
5.68	0	1695.1	284.456
5.69	0	1965.21	0
5.7	0	1449.14	425.273
5.71	0	636.125	737.222
5.71	0	1309.78	728.265
5.72	0	1185.23	205.065
5.73	0	1278.8	0
5.74	0	567.422	0
5.75	0	1334.69	0
5.76	0	407.001	0
5.76	0	1063.07	662.266
5.77	0	531.146	1261.12
5.78	0	460.89	0
5.79	0	1056.32	0
5.8	224.012	290.082	265.111
5.81	425.151	770.161	652.5
5.81	0	1204.71	960.667
5.82	0	2364.43	2528.76
5.83	0	3370.17	2847.07
5.84	0	5082.31	4888.21
5.85	301.04	8445.36	6838.4
5.86	0	12759.5	10104.2
5.86	213.066	19651.2	16256.7
5.87	0	31481.2	25523.1
5.88	0	46927.9	36732.9
5.89	0	67788.4	53828.3
5.9	0	105070	71633.7
5.91	0	124815	91615.8
5.91	0	152668	104473
5.92	0	170327	117482
5.93	0	174264	120783
5.94	0	167459	117803
5.95	0	160164	108810
5.96	0	140827	99625.1
5.96	285.385	124389	85634.9
5.97	0	109490	70965.4
5.98	0	87865.3	61066.2
5.99	0	74818.7	49661.1
6	481.629	65780.6	40281.3
6.01	0	52308.2	36093.9
6.01	0	43707	29665.2
6.02	0	41189.1	23968
6.03	0	33730.3	20573
6.04	0	28964.2	18977.7
6.05	0	23788.7	13788
6.06	0	20223.6	13268.8
6.06	0	19381.3	10218
6.07	0	14937.2	10030.3
6.08	405.225	16010.2	8913.81
6.09	0	13677.8	8174.09
6.1	0	12121.6	7499.88
6.11	604.674	11632.5	7875.97
6.11	0	10791.1	7051.78
6.12	325.862	10980.4	5059.91
6.13	0	10908.8	5881.07
6.14	361.717	8278.76	4822.58
6.15	0	7248.04	6443.62
6.16	0	9152.24	5716.77
6.16	0	6674.36	4611.85
6.17	0	7065.11	4798.77
6.18	0	5687.26	3686.15
6.19	0	7359.86	3752.32
6.2	0	6510.91	4627.56
6.21	279.469	6460.74	3939.2
6.21	0	5806.15	3449.92
6.22	0	7603.53	5096.27
6.23	0	6681.38	4095.02
6.24	0	5833.41	3962.5
6.25	0	6156.2	3908.17
6.26	0	5289.12	4120.68
6.26	0	5576.47	4144.71
6.27	0	6027.63	3580.66
6.28	531.18	5751.89	4260.12
6.29	0	5801.68	4106.46
6.3	0	6447.13	3258.07
6.31	0	4925.91	5377.64
6.31	0	5112.2	5301.11
6.32	0	6351.19	3266.8
6.33	0	5813.91	5669.36
6.34	250.636	5457.07	3127.19
6.35	0	5304.02	3460.23
6.36	0	5510.57	3956.57
6.36	0	4819.41	3069.82
6.37	281.002	6886.15	2515.8
6.38	0	4644.86	3035.86
6.39	678.481	4836.36	3717.22
6.4	0	5022.8	3117.71
6.41	0	5661.22	2216.92
6.41	0	4506.38	3314.64
6.42	0	3466.04	3503.07
6.43	473.8	3736.05	1678.35
6.44	0	3895.7	1888.25
6.45	408.326	4634.46	2379.72
6.46	0	3832.07	2963.49
6.46	0	5168.44	1977.76
6.47	247.04	4037.37	2241.34
6.48	901.632	3356.36	2637.51
6.49	219.07	3617	2704.9
6.5	0	3956.06	2348.84
6.51	0	4837.02	3081.66
6.51	0	3568.32	2219
6.52	0	2674	2291.1
6.53	0	3568.26	1788.33
6.54	0	3357.9	0
6.55	224.213	3974.13	1073.86
6.56	0	3285.25	1608.62
6.56	0	3811.67	1349.82
6.57	0	3550.62	2691.58
6.58	201.32	3412.45	1617.09
6.59	821.732	3760.88	2611.03
6.6	0	2645.2	2166.33
6.61	0	2690.84	1372.49
6.61	0	2779.03	1614.06
6.62	645.343	2850.57	2306.04
6.63	0	3749.7	2397.11
6.64	238.817	2633.74	2183.55
6.65	381.234	3397.6	1584
6.66	0	3784.65	1698.85
6.66	0	3110.63	1910.17
6.67	388.96	2682.72	2453.27
6.68	0	3211.04	2028.22
6.69	0	3779.05	1869.03
6.7	230.094	2926.99	1905.14
6.71	0	2340.69	1824.34
6.71	0	3828.92	2028.1
6.72	371.391	3268.14	1945.56
6.73	0	2581.01	1628.63
6.74	0	4025.8	1509.85
6.75	203.036	3102.08	1733.94
6.76	0	2740.06	2259.02
6.76	0	3551.34	2495.83
6.77	0	3187.79	1828.01
6.78	0	2550.65	3000.98
6.79	0	3006.99	3237.12
6.8	0	2816.12	4247.92
6.81	285.667	2280.15	4621.58
6.81	0	2704.68	4773.59
6.82	0	2113.12	7707.41
6.83	0	2354.65	7024.73
6.84	0	3211.09	7891.92
6.85	0	3130.42	8612.74
6.86	0	3120.19	8650.5
6.86	0	4354.5	9149.45
6.87	0	2851.29	9168
6.88	254.766	2980.16	8215.75
6.89	0	2946.03	6789.41
6.9	0	3550.16	6482.35
6.91	0	3903.49	5524.68
6.91	0	3069.57	4394.98
6.92	267.403	3510.41	5570.65
6.93	611.029	3366.02	4493.8
6.94	227.859	4078.74	2439.25
6.95	0	4254.29	3777.92
6.96	0	6663.73	2788.45
6.96	0	6495.43	846.111
6.97	0	8020.33	3482.87
6.98	0	11671.8	3957.49
6.99	0	15654.2	5424.54
7	251.133	24017.2	7598.11
7.01	0	28571	11319.2
7.01	0	51839.7	14350.8
7.02	327.919	69440.5	19929.8
7.03	770.111	102070	26702.6
7.04	0	115825	31601
7.05	1173.84	133969	42075.6
7.06	2234.95	153912	48872.4
7.06	1529.58	164963	47138.8
7.07	1693.71	154711	42284.3
7.08	2473.31	162047	42709.6
7.09	1415.12	138728	39661.2
7.1	1048.89	121066	34517.2
7.11	844.113	106260	28446.2
7.11	1531.86	94420.4	25436.8
7.12	1196.87	82361.4	20564.1
7.13	389.017	66737.4	18981.8
7.14	2100.18	60833.4	13992.4
7.15	282.288	49444.8	12455.2
7.16	1288.59	39563.8	9249.87
7.16	0	37516	10420.5
7.17	844.682	30594.4	8156.76
7.18	0	23755.3	6561.02
7.19	644.679	25435.8	5972.5
7.2	344.006	22509.5	4007.44
7.21	0	21446.7	4676.19
7.21	237.067	16028.6	4655.94
7.22	0	13495.2	2894.54
7.23	951.423	15289.5	4437.86
7.24	277.556	13075.5	2939.24
7.25	0	11650.2	2117.78
7.26	0	10043	3009.38
7.26	0	10869.4	2471
7.27	0	9705.66	2469.28
7.28	0	9312.82	438.267
7.29	0	7790.82	0
7.3	0	7726.88	1376.76
7.31	0	7273.25	2272.9
7.31	0	7776.7	1155.21
7.32	326.488	8286.67	409.818
7.33	595.32	6659.97	414.123
7.34	563.125	5265.05	0
7.35	0	6326.39	1956.67
7.36	0	5885.2	1525.42
7.36	0	5373.99	1635.06
7.37	0	5413.05	326.38
7.38	744.275	6778.78	1616.96
7.39	0	6372.38	2019.14
7.4	0	6674.76	1290.57
7.41	214.492	3821.47	816.027
7.41	0	6394.15	1424.04
7.42	0	5300.36	0
7.43	0	5435.75	0
7.44	239.805	4061.16	1132.3
7.45	258.778	5126.96	0
7.46	0	3882.91	0
7.46	0	5231.41	1565.08
7.47	0	4431.84	1046.11
7.48	208.059	4179	963.558
7.49	312.098	3199.86	220.312
7.5	210.115	3615.32	1274.99
7.51	0	4388.83	858.752
7.51	0	4244.3	875.599
7.52	0	3810.71	0
7.53	259.721	4268.21	1597.69
7.54	0	3633.52	1398.4
7.55	0	4106.86	0
7.56	0	4981.08	475.949
7.56	0	4127.61	0
7.57	0	3408.35	0
7.58	497.807	2884.04	1298.12
7.59	542.717	4840.42	715.891
7.6	0	4300.1	1109.71
7.61	378.669	3479.32	975.073
7.61	0	3386.92	308.231
7.62	0	3487.29	737.189
7.63	260.579	3658.57	908.614
7.64	0	3499.45	0
7.65	348.76	3764.23	731.258
7.66	0	3840.14	0
7.66	0	3334.62	1575.49
7.67	0	4057.89	1512.37
7.68	0	3779.31	312.067
7.69	0	4143.36	1525.11
7.7	0	2951.5	1063.82
7.71	0	3093.9	1008.83
7.71	0	3942.44	904.61
7.72	0	3355.73	445.562
7.73	0	3716.03	642.604
7.74	0	3014.16	1011
7.75	0	2858.74	0
7.76	0	3044.93	0
7.76	238.963	2854.58	0
7.77	326.679	2948.13	0
7.78	0	2995.56	866.66
7.79	0	3161.29	0
7.8	0	2603	561.187
7.81	265.024	2572.66	980
7.81	0	3415.4	982.094
7.82	216.82	2603.03	851.652
7.83	264.735	2813.08	0
7.84	0	2382.15	1285.15
7.85	285.325	2286.51	223.256
7.86	0	2858.51	0
7.86	0	3574.34	0
7.87	0	2955.14	268.786
7.88	0	2991.45	0
7.89	0	2157.27	1297.65
7.9	251.285	2243	0
7.91	233.017	2693.1	1251.29
7.91	0	2769.5	328.287
7.92	0	2816.97	1415.88
7.93	221.613	2687.31	0
7.94	0	3299.77	570.174
7.95	279.56	2775.1	497.307
7.96	0	2278.6	203.921
7.96	0	3718.24	1047.75
7.97	0	2519.72	0
7.98	222.618	3564.18	729.195
7.99	0	2669.81	0
8	0	2632.31	722.573
8.01	0	2893.37	499.447
8.01	0	2696.73	1191.18
8.02	0	2952.72	0
8.03	497.039	3768.68	1048.28
8.04	0	2460	883.074
8.05	0	2862.17	0
8.06	219.243	2753.19	923.964
8.06	0	3099.74	301.32
8.07	0	2676.28	0
8.08	0	2759.16	0
8.09	0	293.796	0
8.1	0	1859.37	204.388
8.11	0	3010.38	0
8.11	0	1978.21	0
8.12	0	2115.09	0
8.13	0	2306.91	606.337
8.14	0	2001.37	0
8.15	0	226.255	0
8.16	360.866	2086.19	0
8.16	0	2795.39	0
8.17	0	3157.39	0
8.18	0	395.457	0
8.19	0	2701.53	0
8.2	0	451.406	0
8.2	0	2574.53	0
8.21	520.463	1874.55	849.919
8.22	426.408	1547.06	0
8.23	0	0	0
8.24	369.235	1931.69	1556.19
8.25	0	1720	1462.01
8.25	0	707.157	2041.45
8.26	227.112	2161.16	2604.84
8.27	0	2057.86	3519.16
8.28	0	2485.07	5637.77
8.29	0	1402.25	9272.22
8.3	0	3929.84	14310.9
8.3	0	3832.77	22346.3
8.31	0	5171.24	36458
8.32	0	7926.95	53387.3
8.33	0	11367.6	88497.1
8.34	0	18084.1	126346
8.35	219.125	24594.5	174959
8.35	0	29484.4	214370
8.36	0	38092.6	255735
8.37	0	41262.9	297364
8.38	0	46520.6	314701
8.39	0	48375.8	309100
8.4	0	43518.8	293011
8.4	0	44433.8	269402
8.41	658.669	39084.1	241174
8.42	0	33934.7	207052
8.43	0	26031.1	187055
8.44	0	24331.2	157777
8.45	0	19865	131201
8.45	0	18595.5	113124
8.46	0	14433.8	89465.3
8.47	441.051	12370.6	80189.1
8.48	0	11119.6	72395.9
8.49	339.432	11937.6	62267
8.5	0	7120.57	51400.1
8.5	0	6674.06	50175.3
8.51	0	7741.07	42611.1
8.52	0	5028.33	36455.5
8.53	0	5209.15	35860.4
8.54	252.447	4801.92	30113.5
8.55	0	6597.61	26955.4
8.55	268.02	5271.69	25617.1
8.56	0	2992.38	22058.5
8.57	0	2820.24	21617.6
8.58	302.062	3944.46	20578.1
8.59	0	3332.13	18416.3
8.6	0	0	15137.7
8.6	0	2354.82	16346.7
8.61	0	2418.51	13424.5
8.62	240.524	1714.6	13726.8
8.63	0	2529.51	12319.3
8.64	0	1665.9	10646
8.65	0	1835.52	11058.7
8.65	0	0	10295.9
8.66	0	0	11316.5
8.67	0	2441.66	10787.5
8.68	0	0	9544.76
8.69	0	2341.63	9863.07
8.7	0	1483.78	8581.85
8.7	0	1670.23	9883.23
8.71	0	0	8414.51
8.72	0	246.346	8954
8.73	0	0	9739.99
8.74	0	0	8531.11
8.75	0	0	8808.89
8.75	282.457	415.062	7749.44
8.76	0	2458.29	10312.2
8.77	0	1366.85	8009.65
8.78	0	0	9317.74
8.79	0	1001.61	11036.4
8.8	272.34	1600.09	9283.56
8.8	0	1345.36	9898.13
8.81	232.64	1323.92	11121.3
8.82	0	0	9713.04
8.83	0	1889.76	10520.6
8.84	0	0	13450.5
8.85	0	1939.49	12883.4
8.85	272.452	1997.98	13589.1
8.86	0	2252.76	13468.7
8.87	0	2497.27	14087.5
8.88	0	2918.35	13712.2
8.89	0	2652.34	15890.9
8.9	0	2813.72	14656.9
8.9	364.029	2250.34	17302.1
8.91	0	2507.8	14525
8.92	0	2910.34	14119.9
8.93	314.564	350.706	14379.6
8.94	0	2460.19	14521.3
8.95	388.028	2862.76	15706.4
8.95	0	3283.28	18328.3
8.96	0	2491.1	15764.7
8.97	446	2453.99	14085.1
8.98	558.424	0	14715.6
8.99	254.367	2270.48	11961.3
9	0	2463.35	13043.2
9	253.468	2867.75	12590.6
9.01	0	3469.98	12470.3
9.02	0	2671.27	12226.7
9.03	0	3009.71	12663.9
9.05	0	2102.45	13367.1
9.05	0	3251.96	11814.3
9.06	0	2675.72	12512.1
9.07	0	3065.36	16005.7
9.08	0	1121.05	14709.5
9.09	0	0	7073
9.1	0	0	0
9.1	0	0	0
9.11	0	0	0
9.12	0	0	0
9.13	0	0	0
9.14	0	0	0
9.15	258.25	0	0
9.15	0	0	0
9.16	0	0	0
9.17	0	0	0
9.18	0	0	0
9.19	0	0	0
9.2	0	0	0
9.2	0	0	0
9.21	0	0	0
9.22	0	0	0
9.23	0	0	0
9.24	0	0	0
9.25	0	0	0
9.25	0	0	0
9.26	0	0	0
9.27	0	0	0
9.28	0	0	0
9.29	0	0	0
9.3	0	0	0
9.3	0	0	0
9.31	0	0	0
9.32	0	0	0
9.33	0	0	0
9.34	0	0	0
9.35	0	0	0
9.35	0	0	0
9.36	0	0	0
9.37	0	0	0
9.38	0	0	0
9.39	0	0	0
9.4	0	0	0
9.4	0	0	0
9.41	0	0	0
9.42	0	0	0
9.43	0	0	0
9.44	0	0	0
9.45	0	0	0
9.45	0	0	0
9.46	0	0	0
9.47	0	0	0
9.48	0	0	0
9.49	0	0	0
9.5	0	0	0
9.5	0	0	0
9.51	0	0	0
9.52	0	0	0
9.53	0	0	0
9.54	0	0	0
9.55	0	0	0
9.55	0	0	0
9.56	0	0	0
9.57	0	0	0
9.58	0	0	0
9.59	0	0	0
9.6	0	0	0
9.6	234.934	0	0
9.61	0	0	0
9.62	0	0	0
9.63	0	0	0
9.64	0	0	0
9.65	0	0	0
9.65	0	0	0
9.66	0	0	0
9.67	0	0	0
9.68	0	0	0
9.69	0	0	0
9.7	0	0	0
9.7	0	0	0
9.71	356.045	0	0
9.72	0	0	0
9.73	0	0	0
9.74	0	0	0
9.75	0	0	0
9.75	0	0	0
9.76	0	0	0
9.77	0	0	0
9.78	0	0	0
9.79	0	0	0
9.8	0	0	0
9.8	0	0	0
9.81	0	0	0
9.82	0	0	0
9.83	0	0	0
9.84	0	0	0
9.85	0	0	0
9.85	0	0	0
9.86	0	0	0
9.87	0	0	0
9.88	244.001	0	0
9.89	0	0	0
9.9	0	0	0
9.9	0	0	0
9.91	0	0	0
9.92	0	0	0
9.93	0	0	0
9.94	0	0	0
9.95	0	0	0
9.95	0	0	0
9.96	0	0	0
9.97	0	0	0
9.98	0	0	0
9.99	0	0	0
10	0	0	0
10	0	0	0
10.01	0	0	0
10.02	0	0	0
10.03	0	0	0
10.04	0	0	0
10.04	0	0	0
10.05	0	0	0
10.06	0	0	0
10.07	0	0	0
10.08	0	0	0
10.09	0	0	0
10.09	0	0	0
10.1	0	0	0
10.11	0	0	0
10.12	248.61	0	0
10.13	0	0	0
10.14	0	0	0
10.14	0	0	0
10.15	0	0	0
10.16	0	0	0
10.17	0	0	0
10.18	0	0	0
10.19	0	0	0
10.19	0	0	0
10.2	0	0	0
10.21	0	0	0
10.22	0	0	0
10.23	0	0	0
10.24	0	0	0
10.24	0	0	0
10.25	0	0	0
10.26	0	0	0
10.27	0	0	0
10.28	0	0	0
10.29	0	0	0
10.29	0	0	0
10.3	0	0	0
10.31	0	0	0
10.32	0	0	0
10.33	0	0	0
10.34	0	0	0
10.34	0	0	0
10.35	0	0	0
10.36	0	0	0
10.37	0	0	0
10.38	0	0	0
10.39	0	0	0
10.39	0	0	0
10.4	0	0	0
10.41	0	0	0
10.42	0	0	0
10.43	0	0	0
10.44	0	0	0
10.44	0	0	0
10.45	0	0	0
10.46	0	0	0
10.47	0	0	0
10.48	0	0	0
10.49	0	0	0
10.49	0	0	0
10.5	0	0	0
10.51	0	0	0
10.52	0	0	0
10.53	0	0	0
10.54	0	0	0
10.54	0	0	0
10.55	0	0	0
10.56	0	0	0
10.57	0	0	0
10.58	0	0	0
10.59	0	0	0
10.59	0	0	0
10.6	0	0	0
10.61	0	0	0
10.62	0	0	0
10.63	0	0	0
10.64	0	0	0
10.64	0	0	0
10.65	0	0	0
10.66	0	0	0
10.67	0	0	0
10.68	0	0	0
10.69	0	0	0
10.69	0	0	0
10.7	0	0	0
10.71	0	0	0
10.72	0	0	0
10.73	0	0	0
10.74	0	0	0
10.74	0	0	0
10.75	0	0	0
10.76	0	0	0
10.77	0	0	0
10.78	0	0	0
10.79	0	0	0
10.79	0	0	0
10.8	0	0	0
10.81	0	0	0
10.82	0	0	0
10.83	0	0	0
10.84	0	0	0
10.84	0	0	0
10.85	0	0	0
10.86	0	0	0
10.87	0	0	0
10.88	0	0	0
10.89	0	0	0
10.89	0	0	0
10.9	0	0	0
10.91	0	0	221.988
10.92	0	0	0
10.93	0	0	0
10.94	0	0	0
10.94	0	0	0
10.95	0	0	0
10.96	0	0	0
10.97	0	0	0
10.98	0	0	0
10.99	0	0	0
10.99	0	0	0
11	0	0	0
11.01	0	0	0
11.02	0	0	0
11.03	0	0	0
11.04	0	0	0
11.04	0	0	0
11.05	0	0	0
11.06	0	0	0
11.07	0	0	0
11.08	0	0	0
11.09	0	0	0
11.09	0	0	0
11.1	0	0	0
11.11	0	0	0
11.12	0	0	0
11.13	0	0	0
11.14	0	0	0
11.14	0	0	0
11.15	0	0	0
11.16	0	0	0
11.17	0	0	0
11.18	0	0	0
11.19	0	0	0
11.19	0	0	0
11.2	0	0	0
11.21	0	0	0
11.22	0	0	0
11.23	0	0	0
11.24	0	0	0
11.24	0	0	0
11.25	0	0	0
11.26	0	0	0
11.27	0	0	0
11.28	0	0	0
11.29	0	0	0
11.29	0	0	0
11.3	0	0	0
11.31	0	0	0
11.32	0	0	0
11.33	0	0	0
11.34	0	0	0
11.34	0	0	0
11.35	0	0	0
11.36	0	0	0
11.37	0	0	0
11.38	0	0	0
11.39	0	0	0
11.39	0	0	0
11.4	0	0	0
11.41	0	0	0
11.42	0	0	0
11.43	0	0	0
11.43	0	0	0
11.44	0	0	0
11.45	0	0	0
11.46	0	0	0
11.47	0	0	0
11.48	0	0	0
11.48	0	0	0
11.49	0	0	0
11.5	0	0	0
11.51	0	0	0
11.52	0	0	0
11.53	0	0	0
11.53	0	0	0
11.54	0	0	0
11.55	0	0	0
11.56	0	0	0
11.57	0	0	0
11.58	0	0	0
11.58	0	0	0
11.59	0	0	0
11.6	0	0	0
11.61	0	0	0
11.62	0	0	0
11.63	0	0	0
11.63	0	0	0
11.64	0	0	0
11.65	0	0	0
11.66	0	0	0
11.67	0	0	0
11.68	0	0	0
11.68	0	0	0
11.69	0	0	0
11.7	0	0	0
11.71	0	0	0
11.72	0	0	0
11.73	0	0	0
11.73	0	0	0
11.74	0	0	0
11.75	0	0	0
11.76	0	0	0
11.77	0	0	0
11.78	0	0	0
11.78	0	0	246.012
11.79	0	0	0
11.8	0	0	0
11.81	0	0	0
11.82	0	0	0
11.83	0	0	0
11.83	0	0	0
11.84	0	0	0
11.85	0	0	0
11.86	0	214.435	0
11.87	0	0	0
11.88	0	0	0
11.88	0	0	0
11.89	0	0	0
11.9	0	0	0
11.91	0	0	0
11.92	0	0	0
11.93	0	0	0
11.93	0	0	0
11.94	0	0	0
11.95	0	0	0
11.96	0	0	0
11.97	0	0	0
11.98	0	0	0
11.98	0	0	0
11.99	0	0	0

[truncated: 2 more sheets: Supp. Fig. 14, Supp. Fig. 15]
